# Supplementary material for: Targeting HIF-1α promotes ferroptosis and boosts antitumor immunity in MSS colorectal cancer
Source: Redox Biol. 2026 Apr 1;93:104151. doi: 10.1016/j.redox.2026.104151 (PMC13090715; doi:10.1016/j.redox.2026.104151)
Supplement: Multimedia component 1 [file mmc1.xlsx]

## Sheet: Cell markers_WiDr
Supplementary Table 1. Table of the cluster marker genes for each cell type identified from WiDr.
Gene	p_val	avg_log2FC	pct.1	pct.2	p_val_adj	cluster
SDF2L1	5.59137e-154	1.31308	0.431	0.211	7.75803e-150	1
HSPA5	3.93708e-244	1.17264	0.671	0.414	5.4627e-240	1
DDIT3	2.51826e-70	1.15672	0.276	0.146	3.49408e-66	1
GDF15	8.67159e-236	1.13397	0.676	0.41	1.20318e-231	1
SELK	1.16453e-82	1.12079	0.329	0.177	1.61578e-78	1
CYCS	9.36025e-60	1.09107	0.28	0.16	1.29873e-55	1
SSR3	2.02044e-62	1.05051	0.292	0.166	2.80337e-58	1
HERPUD1	1.41994e-167	0.979791	0.628	0.409	1.97017e-163	1
DNAJB11	3.76356e-65	0.950253	0.345	0.212	5.22194e-61	1
VIMP	2.78548e-64	0.909436	0.358	0.223	3.86486e-60	1
MANF	4.56397e-77	0.905114	0.418	0.269	6.33251e-73	1
ARF4	2.83219e-47	0.82845	0.33	0.219	3.92966e-43	1
AGR2	8.34615e-152	0.816246	0.713	0.534	1.15803e-147	1
SLC3A2	4.44737e-62	0.814048	0.398	0.265	6.17073e-58	1
OSTC	9.62406e-57	0.795942	0.396	0.27	1.33534e-52	1
SERP1	7.96885e-75	0.791569	0.489	0.344	1.10568e-70	1
ANXA1	5.11933e-70	0.77337	0.493	0.355	7.10307e-66	1
TRIB3	7.22181e-44	0.773301	0.301	0.191	1.00203e-39	1
PFDN2	2.22804e-45	0.730566	0.365	0.251	3.0914e-41	1
UQCRB	3.18519e-60	0.727957	0.488	0.363	4.41945e-56	1
SEC61G	1.32901e-71	0.719329	0.545	0.414	1.844e-67	1
AKR1C3	6.62561e-33	0.704515	0.306	0.217	9.19304e-29	1
HM13	1.86393e-27	0.690989	0.268	0.186	2.5862e-23	1
RPL39	4.08874e-241	0.68132	0.939	0.846	5.67313e-237	1
HSPE1	1.67733e-57	0.671549	0.521	0.404	2.32729e-53	1
LCN2	7.3511e-69	0.665212	0.571	0.448	1.01997e-64	1
CD55	4.13725e-26	0.640705	0.268	0.189	5.74043e-22	1
SNHG8	1.57282e-33	0.634992	0.378	0.287	2.18228e-29	1
MTHFD2	9.45679e-28	0.624639	0.327	0.243	1.31213e-23	1
HSP90B1	3.21451e-35	0.618274	0.394	0.3	4.46013e-31	1
RPL26	4.42502e-91	0.599714	0.723	0.612	6.13972e-87	1
NQO1	3.07085e-59	0.592591	0.604	0.493	4.2608e-55	1
S100P	0	0.573226	0.995	0.969	0	1
RNF181	1.13728e-18	0.571851	0.272	0.207	1.57798e-14	1
SQSTM1	4.7769e-58	0.562447	0.605	0.499	6.62794e-54	1
SSR2	1.63444e-26	0.546329	0.357	0.276	2.26778e-22	1
KRT10	1.45835e-19	0.542435	0.311	0.245	2.02346e-15	1
PPIB	3.84147e-92	0.522529	0.785	0.684	5.33004e-88	1
RPL37	1.50347e-131	0.510679	0.923	0.852	2.08606e-127	1
RPL36AL	1.6565e-25	0.48499	0.467	0.394	2.29839e-21	1
CDK2AP2	1.33248e-16	0.483406	0.323	0.26	1.84882e-12	1
MAP1LC3B	3.17829e-14	0.476986	0.259	0.204	4.40987e-10	1
RPS24	1.16927e-91	0.470885	0.836	0.769	1.62237e-87	1
RPL21	3.92263e-174	0.4686	0.978	0.949	5.44265e-170	1
USMG5	7.60966e-54	0.46816	0.715	0.622	1.05584e-49	1
TMED9	9.9664e-17	0.466999	0.328	0.268	1.38284e-12	1
SARS	4.63618e-12	0.46615	0.265	0.215	6.4327e-08	1
FTH1	2.87135e-269	0.463097	0.998	0.992	3.984e-265	1
MT-ND3	6.67275e-76	0.462303	0.842	0.766	9.25844e-72	1
RSL24D1	2.41509e-14	0.462041	0.322	0.267	3.35094e-10	1
TMEM258	3.08178e-43	0.455467	0.653	0.572	4.27597e-39	1
RPS12	1.51516e-95	0.446615	0.905	0.856	2.10228e-91	1
MT-ND4L	1.36113e-19	0.444535	0.419	0.356	1.88857e-15	1
SEC61B	3.61025e-23	0.440791	0.46	0.395	5.00922e-19	1
GCNT3	1.30433e-09	0.434123	0.261	0.22	1.80976e-05	1
PDIA6	5.92293e-24	0.43151	0.496	0.432	8.21807e-20	1
PFDN4	2.64246e-11	0.431271	0.279	0.231	3.66642e-07	1
KDELR2	2.22336e-10	0.424228	0.259	0.215	3.08491e-06	1
NME1	2.00306e-08	0.415221	0.26	0.222	0.000277924	1
TXN	2.04207e-60	0.410816	0.829	0.766	2.83337e-56	1
SPINK1	1.00418e-48	0.401574	0.721	0.633	1.3933e-44	1
PDIA3	3.93332e-23	0.398156	0.512	0.452	5.45748e-19	1
NDUFS5	7.11872e-19	0.387089	0.486	0.428	9.87723e-15	1
RPS27A	1.79502e-123	0.385181	0.978	0.954	2.49059e-119	1
SNRPB2	1.17239e-08	0.380851	0.299	0.26	0.000162669	1
SLIRP	3.03833e-14	0.378317	0.443	0.396	4.21568e-10	1
GHITM	1.14443e-08	0.378216	0.283	0.244	0.00015879	1
EIF6	8.25335e-07	0.375531	0.255	0.224	0.0114515	1
CALR	9.18978e-07	0.371964	0.255	0.222	0.0127508	1
UBA52	2.26838e-15	0.366151	0.488	0.444	3.14738e-11	1
PFDN5	1.90292e-15	0.352406	0.483	0.435	2.6403e-11	1
RPL7	1.77148e-83	0.351105	0.951	0.922	2.45793e-79	1
TCEB1	5.05189e-11	0.343812	0.393	0.347	7.0095e-07	1
RPL9	2.55915e-36	0.342059	0.747	0.701	3.55082e-32	1
NPM1	1.30271e-25	0.333676	0.624	0.569	1.80751e-21	1
RPL30	5.16284e-74	0.333608	0.944	0.918	7.16343e-70	1
TAF9	1.38643e-05	0.33315	0.26	0.235	0.192367	1
RPL14	1.90296e-18	0.326747	0.541	0.487	2.64035e-14	1
FTL	4.57155e-148	0.324276	0.999	0.997	6.34302e-144	1
RPL5	9.6857e-31	0.3176	0.743	0.698	1.34389e-26	1
RPL37A	3.94021e-44	0.317504	0.855	0.805	5.46704e-40	1
SSBP1	9.58102e-12	0.316875	0.421	0.375	1.32937e-07	1
NACA	5.8422e-30	0.313875	0.72	0.673	8.10605e-26	1
MYL6	2.37437e-28	0.312474	0.783	0.748	3.29443e-24	1
C8orf59	2.92695e-07	0.311336	0.333	0.301	0.00406115	1
RPL34	1.77853e-105	0.308188	0.994	0.989	2.46771e-101	1
NHP2L1	5.26452e-06	0.306842	0.26	0.229	0.0730453	1
MT-ATP6	1.31624e-67	0.304867	0.953	0.921	1.82628e-63	1
RPS3A	1.42273e-56	0.30302	0.914	0.888	1.97404e-52	1
RPL32	1.55598e-38	0.299469	0.865	0.832	2.15892e-34	1
COX7B	3.18165e-14	0.297488	0.541	0.499	4.41455e-10	1
RPL36A	1.34562e-23	0.29736	0.728	0.689	1.86704e-19	1
GPX2	2.4387e-35	0.297039	0.814	0.758	3.38369e-31	1
TMSB10	9.51524e-137	0.295661	1	0.999	1.32024e-132	1
TNFRSF12A	2.93259e-19	0.293453	0.615	0.565	4.06896e-15	1
COX6A1	5.18527e-07	0.290205	0.356	0.324	0.00719457	1
RPS2	1.69933e-46	0.290173	0.891	0.851	2.35783e-42	1
SSR4	7.4333e-11	0.285657	0.466	0.428	1.03137e-06	1
UQCRH	4.94077e-12	0.283506	0.525	0.486	6.85532e-08	1
RPS20	8.9807e-31	0.272462	0.823	0.788	1.24607e-26	1
HSPD1	5.61236e-07	0.270768	0.346	0.313	0.00778716	1
MT-ND1	3.66255e-11	0.270141	0.52	0.482	5.08179e-07	1
C19orf10	0.000455401	0.267504	0.301	0.283	1	1
RPL41	7.84219e-18	0.264568	0.689	0.652	1.0881e-13	1
RPS29	7.116e-57	0.261361	0.97	0.956	9.87345e-53	1
RPL23	1.34286e-47	0.260331	0.945	0.923	1.86321e-43	1
COX7A2	1.99675e-12	0.258372	0.599	0.565	2.77049e-08	1
C14orf2	3.95696e-05	0.254771	0.338	0.314	0.549028	1
RPL31	4.35643e-56	0.253377	0.983	0.971	6.04455e-52	1
RPS13	5.68889e-34	0.253174	0.867	0.837	7.89334e-30	1
DSTN	2.3253e-09	0.250726	0.483	0.452	3.22635e-05	1
ISG15	2.27906e-186	1.05049	0.658	0.426	3.1622e-182	2
IFI6	1.57777e-114	1.04336	0.451	0.263	2.18916e-110	2
RARRES3	2.68875e-51	0.92419	0.278	0.166	3.73064e-47	2
IFITM3	3.89516e-104	0.905721	0.506	0.326	5.40454e-100	2
MT-TV	3.09195e-77	0.900341	0.396	0.242	4.29008e-73	2
LY6E	1.40832e-72	0.888083	0.393	0.248	1.95405e-68	2
IFITM2	4.75367e-53	0.777147	0.371	0.251	6.59572e-49	2
IFI27	1.59108e-290	0.752336	0.946	0.831	2.20762e-286	2
BST2	2.17219e-50	0.746881	0.366	0.249	3.01391e-46	2
SEPW1	9.41947e-33	0.646907	0.285	0.195	1.30695e-28	2
SYNGR2	8.31699e-30	0.641644	0.297	0.211	1.15398e-25	2
MT-TE	1.65287e-23	0.627806	0.28	0.207	2.29336e-19	2
C4orf48	2.2396e-22	0.605396	0.265	0.195	3.10744e-18	2
BMP4	1.99681e-22	0.599465	0.265	0.195	2.77058e-18	2
POLR2L	9.4359e-84	0.574942	0.7	0.572	1.30923e-79	2
CRIP2	5.48551e-19	0.54106	0.254	0.189	7.61115e-15	2
CALM1	4.88236e-25	0.529189	0.352	0.273	6.77427e-21	2
HES1	1.98634e-18	0.519077	0.252	0.188	2.75604e-14	2
CD82	1.2076e-17	0.517716	0.262	0.199	1.67555e-13	2
NDUFA2	4.44114e-14	0.479843	0.268	0.213	6.16209e-10	2
PSME2	2.26613e-19	0.478304	0.329	0.26	3.14425e-15	2
MGLL	2.12889e-23	0.467349	0.37	0.292	2.95384e-19	2
CRABP2	1.29766e-53	0.462824	0.666	0.562	1.8005e-49	2
C9orf16	1.31735e-19	0.451385	0.368	0.299	1.82782e-15	2
CST3	1.08167e-37	0.446381	0.576	0.489	1.50081e-33	2
CLEC3A	9.101e-36	0.433642	0.573	0.483	1.26276e-31	2
SNCG	1.09232e-37	0.428558	0.608	0.513	1.51559e-33	2
COMT	2.81552e-32	0.426648	0.523	0.435	3.90654e-28	2
LGALS3BP	9.70847e-19	0.423659	0.363	0.293	1.34705e-14	2
MT-TP	4.69167e-15	0.420693	0.336	0.278	6.5097e-11	2
SLC25A1	3.15569e-13	0.404248	0.308	0.254	4.37852e-09	2
ID1	2.65268e-12	0.385354	0.333	0.285	3.68059e-08	2
TSPAN3	1.02565e-17	0.38396	0.409	0.343	1.42309e-13	2
CISD3	1.41626e-12	0.381807	0.293	0.239	1.96507e-08	2
NDUFA3	9.20389e-17	0.371761	0.422	0.363	1.27704e-12	2
PSME1	7.31034e-17	0.366087	0.454	0.397	1.01431e-12	2
FOS	2.52328e-09	0.350982	0.277	0.233	3.50105e-05	2
AP2S1	2.22791e-09	0.345854	0.327	0.286	3.09122e-05	2
MARCKSL1	2.28687e-19	0.344959	0.467	0.4	3.17304e-15	2
CLDN4	1.96107e-12	0.341848	0.361	0.307	2.72099e-08	2
HSPB1	4.23189e-16	0.341314	0.415	0.35	5.87175e-12	2
APRT	5.25868e-09	0.330992	0.308	0.266	7.29642e-05	2
GABARAPL2	2.2374e-08	0.325771	0.305	0.266	0.000310439	2
TSPAN8	1.50888e-15	0.323401	0.471	0.413	2.09357e-11	2
TIMM8B	8.26619e-10	0.316113	0.313	0.266	1.14693e-05	2
TBCB	1.56238e-06	0.316014	0.259	0.227	0.021678	2
TSPO	1.43109e-09	0.315254	0.384	0.346	1.98563e-05	2
PHB	1.08894e-09	0.309965	0.351	0.307	1.5109e-05	2
GPX1	5.8009e-07	0.307148	0.252	0.217	0.00804875	2
CAPG	2.08449e-09	0.306422	0.374	0.33	2.89222e-05	2
CYC1	8.79303e-06	0.297821	0.259	0.23	0.122003	2
MT-CO2	2.48794e-80	0.293912	0.982	0.966	3.45202e-76	2
CD151	2.24183e-09	0.292567	0.357	0.312	3.11054e-05	2
STMN1	1.81291e-09	0.283338	0.271	0.224	2.51541e-05	2
KLK6	5.6796e-08	0.281617	0.358	0.319	0.000788045	2
SPCS1	5.17423e-06	0.279286	0.295	0.266	0.0717925	2
FKBP1A	4.20876e-07	0.277388	0.352	0.318	0.00583965	2
KRT19	8.0367e-49	0.273122	0.769	0.654	1.11509e-44	2
ROMO1	4.29044e-17	0.273043	0.583	0.53	5.95299e-13	2
TSPAN1	1.09615e-08	0.270376	0.399	0.363	0.00015209	2
SMIM22	2.4406e-06	0.269755	0.301	0.268	0.0338633	2
LYZ	4.12177e-51	0.269265	0.941	0.905	5.71896e-47	2
NDUFB2	1.10165e-06	0.266271	0.376	0.347	0.0152854	2
TCEB2	9.78394e-12	0.263225	0.474	0.423	1.35752e-07	2
ZNF706	3.08848e-05	0.26288	0.287	0.258	0.428527	2
DYNLT1	1.44654e-06	0.262845	0.335	0.301	0.0200707	2
TIMP1	0.000128906	0.2625	0.275	0.25	1	2
KRT8	6.90863e-54	0.26002	0.957	0.94	9.58572e-50	2
GUK1	1.43865e-06	0.259608	0.346	0.314	0.0199612	2
CD63	5.12317e-26	0.25557	0.794	0.76	7.10839e-22	2
ITM2B	8.39484e-08	0.254186	0.414	0.378	0.00116478	2
CDK1	3.11591e-231	3.14128	0.254	0.025	4.32333e-227	4
RRM2	6.96592e-252	3.11411	0.282	0.029	9.66521e-248	4
HMGB2	0	2.90089	0.631	0.1	0	4
CCNB1	1.16534e-207	2.84215	0.276	0.035	1.61691e-203	4
UBE2C	2.33937e-268	2.7737	0.509	0.104	3.24587e-264	4
MAD2L1	6.82626e-237	2.70739	0.341	0.048	9.47144e-233	4
KIAA0101	4.33151e-272	2.40319	0.523	0.105	6.00997e-268	4
UBE2T	2.49085e-169	2.40264	0.275	0.043	3.45605e-165	4
KPNA2	2.20861e-148	2.36215	0.307	0.063	3.06444e-144	4
TK1	4.03966e-250	2.35832	0.485	0.097	5.60503e-246	4
CCNB2	1.25832e-133	2.27998	0.257	0.048	1.74592e-129	4
TUBA1B	0	2.17904	0.805	0.265	0	4
PTTG1	4.35576e-135	1.99463	0.388	0.105	6.04362e-131	4
PCNA	2.39817e-96	1.95147	0.258	0.064	3.32747e-92	4
ARL6IP1	5.31301e-86	1.81974	0.302	0.093	7.3718e-82	4
STMN11	1.60616e-184	1.76835	0.631	0.209	2.22854e-180	4
TUBB4B	5.19487e-135	1.75548	0.461	0.141	7.20789e-131	4
DTYMK	4.7734e-108	1.74449	0.303	0.076	6.6231e-104	4
TUBA1C	9.10131e-121	1.62179	0.564	0.226	1.26281e-116	4
TUBB	1.95983e-119	1.58888	0.466	0.154	2.71926e-115	4
HMGB1	1.52616e-154	1.57254	0.649	0.254	2.11754e-150	4
CKS2	4.1197e-86	1.53982	0.366	0.125	5.71609e-82	4
H2AFZ	5.28788e-231	1.30215	0.965	0.681	7.33693e-227	4
H2AFV	8.10997e-86	1.23377	0.489	0.197	1.12526e-81	4
DUT	9.97799e-57	1.20739	0.345	0.14	1.38445e-52	4
RANBP1	2.10688e-88	1.09705	0.749	0.443	2.9233e-84	4
RAD21	1.74479e-40	1.06172	0.272	0.114	2.4209e-36	4
HN1	3.57195e-37	1.00028	0.346	0.172	4.95608e-33	4
LSM4	2.05375e-50	0.990302	0.397	0.181	2.84958e-46	4
ANP32B	8.18483e-40	0.951621	0.33	0.152	1.13565e-35	4
CDK4	4.67216e-29	0.858225	0.29	0.144	6.48262e-25	4
CKLF	1.37372e-34	0.840473	0.347	0.171	1.90603e-30	4
C19orf48	2.39756e-29	0.836861	0.299	0.149	3.32662e-25	4
RHEB	7.84963e-39	0.801827	0.462	0.248	1.08914e-34	4
SNRPB	4.16934e-46	0.784627	0.597	0.341	5.78496e-42	4
GGCT	2.13539e-25	0.78052	0.281	0.142	2.96286e-21	4
HINT2	1.15815e-22	0.740797	0.298	0.163	1.60694e-18	4
LSM5	2.57413e-22	0.676287	0.291	0.156	3.5716e-18	4
LSM3	6.98347e-26	0.663386	0.355	0.194	9.68957e-22	4
RAN	1.81402e-39	0.636563	0.717	0.47	2.51695e-35	4
PLSCR1	1.99886e-19	0.630986	0.316	0.182	2.77342e-15	4
HMGN1	6.26518e-25	0.630525	0.431	0.257	8.69293e-21	4
CNIH4	6.81352e-19	0.60356	0.281	0.157	9.45376e-15	4
SRP9	5.98385e-22	0.597359	0.396	0.237	8.3026e-18	4
CALM2	1.23628e-39	0.587155	0.831	0.625	1.71534e-35	4
H3F3B	5.52763e-46	0.583326	0.862	0.646	7.66958e-42	4
CALM3	3.40583e-16	0.569591	0.282	0.165	4.72559e-12	4
EWSR1	1.86771e-16	0.564947	0.266	0.152	2.59145e-12	4
GDF151	2.20949e-12	0.557626	0.605	0.493	3.06567e-08	4
HNRNPA2B1	1.04725e-28	0.53811	0.613	0.403	1.45305e-24	4
ASNS	4.57869e-15	0.518268	0.288	0.174	6.35293e-11	4
CISD2	1.51403e-13	0.512285	0.28	0.172	2.10071e-09	4
TMEM54	1.465e-14	0.51144	0.286	0.173	2.03269e-10	4
SNRPD1	3.41656e-17	0.511355	0.263	0.146	4.74047e-13	4
COX17	3.27952e-19	0.508723	0.469	0.301	4.55033e-15	4
SLC25A5	3.86733e-24	0.502404	0.706	0.521	5.36592e-20	4
VPS29	6.08925e-16	0.495257	0.304	0.182	8.44884e-12	4
RBM8A	9.95848e-14	0.479974	0.292	0.181	1.38174e-09	4
COX8A	7.76862e-19	0.475395	0.669	0.503	1.0779e-14	4
TESC	1.33442e-13	0.473984	0.314	0.198	1.85151e-09	4
PTMA	2.53697e-51	0.47302	0.951	0.829	3.52005e-47	4
U2AF1	3.11519e-16	0.46761	0.351	0.215	4.32233e-12	4
UBE2I	4.97978e-12	0.460005	0.333	0.222	6.90945e-08	4
MTHFD21	1.60776e-16	0.456784	0.405	0.26	2.23077e-12	4
HNRNPF	2.17236e-14	0.455615	0.362	0.234	3.01415e-10	4
PTGES3	1.22862e-13	0.453272	0.377	0.248	1.70471e-09	4
PSAT1	1.50712e-12	0.445095	0.288	0.18	2.09112e-08	4
ANAPC11	3.26385e-18	0.441154	0.483	0.31	4.52859e-14	4
CDKN2A	8.90283e-14	0.437265	0.341	0.216	1.23527e-09	4
PCBP1	9.08603e-14	0.434306	0.407	0.269	1.26069e-09	4
PRDX3	2.90468e-13	0.432368	0.352	0.224	4.03024e-09	4
HMGA1	5.27995e-15	0.42857	0.57	0.405	7.32594e-11	4
EIF4EBP1	1.99172e-11	0.427384	0.315	0.208	2.76351e-07	4
FAM96A	1.42721e-10	0.402295	0.252	0.16	1.98025e-06	4
C12orf75	1.92356e-12	0.39896	0.311	0.198	2.66894e-08	4
CDK2AP21	4.52885e-11	0.392842	0.39	0.272	6.28378e-07	4
SRSF3	1.48579e-12	0.391859	0.361	0.236	2.06154e-08	4
ASPH	1.02797e-11	0.386521	0.309	0.2	1.42631e-07	4
RALY	2.20535e-11	0.377703	0.253	0.156	3.05993e-07	4
PPP1CA	3.04583e-11	0.373191	0.396	0.27	4.22609e-07	4
ATPIF1	5.81937e-17	0.365209	0.671	0.496	8.07438e-13	4
SLC1A5	2.64754e-13	0.363133	0.49	0.342	3.67346e-09	4
GSTO1	4.48971e-12	0.356637	0.407	0.276	6.22947e-08	4
PDAP1	1.7187e-09	0.355517	0.258	0.168	2.3847e-05	4
GTF2A2	3.3589e-10	0.354422	0.284	0.185	4.66047e-06	4
ERH	2.75287e-10	0.352947	0.253	0.161	3.81961e-06	4
CAMTA1	2.91725e-11	0.350194	0.353	0.234	4.04768e-07	4
TRIB31	2.10516e-09	0.349934	0.321	0.221	2.92091e-05	4
TMEM14B	1.1974e-08	0.348863	0.288	0.196	0.000166139	4
TNFRSF12A1	1.2456e-11	0.346974	0.703	0.572	1.72827e-07	4
GNB2	2.36176e-09	0.346815	0.269	0.177	3.27694e-05	4
SUMO1	1.12539e-09	0.343604	0.297	0.199	1.56147e-05	4
CLTA	5.34195e-10	0.340001	0.378	0.264	7.41196e-06	4
TMED2	3.06648e-09	0.335733	0.338	0.234	4.25474e-05	4
ACP1	7.41518e-11	0.333967	0.328	0.216	1.02886e-06	4
PTMS	1.01527e-08	0.327965	0.38	0.271	0.000140868	4
MORF4L2	4.94996e-07	0.32671	0.292	0.209	0.00686807	4
PPIA	2.88502e-13	0.324774	0.751	0.589	4.00296e-09	4
CCT5	1.19813e-09	0.316883	0.348	0.237	1.6624e-05	4
CHCHD2	8.29959e-12	0.315138	0.679	0.541	1.15157e-07	4
ACTB	5.93865e-16	0.313865	0.756	0.593	8.23988e-12	4
HNRNPA1	3.74172e-10	0.311363	0.547	0.402	5.19163e-06	4
FDPS	7.86614e-08	0.301562	0.257	0.174	0.00109143	4
AURKAIP1	3.36678e-09	0.301558	0.273	0.18	4.6714e-05	4
RHOA	1.30065e-09	0.29916	0.419	0.295	1.80465e-05	4
TIMM17B	4.39365e-09	0.297931	0.27	0.178	6.09619e-05	4
PFN1	1.32817e-12	0.296513	0.747	0.574	1.84283e-08	4
HNRNPK	4.0064e-08	0.29453	0.457	0.339	0.000555888	4
HINT1	5.253e-12	0.29138	0.682	0.53	7.28853e-08	4
CLDN7	1.49027e-10	0.288566	0.561	0.415	2.06775e-06	4
MRPL13	5.03642e-10	0.281181	0.552	0.404	6.98804e-06	4
MAL2	6.82065e-09	0.280672	0.385	0.274	9.46365e-05	4
MORF4L1	1.4194e-08	0.277869	0.44	0.316	0.000196941	4
ERP29	2.0702e-08	0.276592	0.279	0.188	0.00028724	4
SNRPG	2.21795e-10	0.273568	0.6	0.443	3.07741e-06	4
UBB	3.34707e-11	0.269554	0.73	0.582	4.64406e-07	4
PRELID1	4.59965e-08	0.268799	0.307	0.212	0.000638201	4
LDHB	1.67221e-10	0.267437	0.729	0.564	2.32019e-06	4
PDCD5	1.84873e-08	0.264141	0.41	0.295	0.000256511	4
PPDPF	2.79291e-08	0.257711	0.651	0.507	0.000387516	4
GNG5	1.84397e-08	0.256046	0.577	0.444	0.00025585	4
YWHAE	4.20029e-07	0.254057	0.257	0.177	0.0058279	4
ACTG1	2.00862e-11	0.252738	0.86	0.72	2.78696e-07	4
RET	0	11.6037	0.642	0	0	5
RETSAT	0	9.79164	1	0.002	0	5
MIEN1	0.00356093	0.55234	0.291	0.195	1	5
PIN4	0.00626644	0.514442	0.277	0.185	1	5
CD59	0.00766442	0.503504	0.304	0.21	1	5
SYNGR21	0.00629729	0.465489	0.345	0.247	1	5
AP2S11	0.00610742	0.398656	0.419	0.303	1	5
DDX5	0.00611728	0.378272	0.48	0.365	1	5
NDUFA4L2	1.27026e-247	2.73098	0.344	0.06	1.76248e-243	3 (Hypoxia)
NDRG1	6.59834e-258	2.69023	0.397	0.079	9.1552e-254	3 (Hypoxia)
CA9	0	2.17427	0.646	0.197	0	3 (Hypoxia)
SLC2A1	1.83374e-165	1.99193	0.436	0.141	2.54431e-161	3 (Hypoxia)
PGK1	0	1.63527	0.928	0.588	0	3 (Hypoxia)
LDHA	3.79677e-284	1.55338	0.88	0.477	5.26802e-280	3 (Hypoxia)
FAM162A	5.2264e-119	1.44773	0.51	0.225	7.25163e-115	3 (Hypoxia)
SLC16A3	6.54165e-77	1.42665	0.292	0.108	9.07653e-73	3 (Hypoxia)
C4orf3	1.91162e-160	1.42515	0.654	0.306	2.65237e-156	3 (Hypoxia)
TSC22D1	3.31305e-106	1.36697	0.5	0.23	4.59686e-102	3 (Hypoxia)
BTG1	2.26851e-49	1.33124	0.312	0.153	3.14756e-45	3 (Hypoxia)
RNASET2	6.32078e-102	1.21438	0.549	0.272	8.77008e-98	3 (Hypoxia)
GALE	4.70633e-88	1.2012	0.517	0.265	6.53003e-84	3 (Hypoxia)
KRT191	2.18132e-222	1.19535	0.936	0.673	3.02658e-218	3 (Hypoxia)
ALDOA	3.97805e-198	1.18084	0.883	0.582	5.51955e-194	3 (Hypoxia)
CKB	3.61856e-63	1.13707	0.452	0.241	5.02075e-59	3 (Hypoxia)
EIF4A2	1.29195e-61	1.12371	0.387	0.191	1.79257e-57	3 (Hypoxia)
PKM	3.08126e-159	1.08633	0.845	0.55	4.27524e-155	3 (Hypoxia)
ENO1	6.65807e-128	1.06551	0.778	0.491	9.23807e-124	3 (Hypoxia)
IGFBP6	1.51765e-44	0.884097	0.477	0.292	2.10573e-40	3 (Hypoxia)
PERP	2.71907e-37	0.87984	0.358	0.201	3.77271e-33	3 (Hypoxia)
CLDN3	5.13484e-36	0.879396	0.326	0.178	7.1246e-32	3 (Hypoxia)
GAPDH	4.83768e-260	0.877941	0.987	0.924	6.71228e-256	3 (Hypoxia)
TPI1	3.05652e-143	0.859959	0.917	0.709	4.24092e-139	3 (Hypoxia)
BMP41	4.66352e-35	0.838152	0.359	0.207	6.47063e-31	3 (Hypoxia)
DDIT4	2.05644e-31	0.82312	0.438	0.289	2.85331e-27	3 (Hypoxia)
TAGLN2	5.60079e-70	0.7475	0.765	0.548	7.7711e-66	3 (Hypoxia)
MT-TV1	1.49875e-36	0.745962	0.461	0.289	2.07952e-32	3 (Hypoxia)
SAT1	6.34252e-21	0.739156	0.32	0.208	8.80024e-17	3 (Hypoxia)
MGLL1	4.22877e-32	0.702645	0.47	0.307	5.86741e-28	3 (Hypoxia)
CCNI	2.44129e-17	0.675599	0.257	0.161	3.38729e-13	3 (Hypoxia)
TMBIM1	6.1066e-31	0.670978	0.433	0.274	8.47291e-27	3 (Hypoxia)
KRT20	1.81782e-19	0.630495	0.38	0.264	2.52223e-15	3 (Hypoxia)
S100A10	1.96563e-55	0.621313	0.812	0.64	2.72731e-51	3 (Hypoxia)
SEPW11	8.58237e-18	0.613485	0.332	0.221	1.1908e-13	3 (Hypoxia)
PARP4	8.87971e-13	0.596491	0.259	0.179	1.23206e-08	3 (Hypoxia)
FXYD3	2.23838e-16	0.594062	0.286	0.186	3.10575e-12	3 (Hypoxia)
SERPINB1	2.27222e-15	0.563913	0.263	0.171	3.15271e-11	3 (Hypoxia)
MIF	8.34012e-15	0.563863	0.321	0.223	1.15719e-10	3 (Hypoxia)
RTN4	4.76394e-16	0.548474	0.399	0.291	6.60997e-12	3 (Hypoxia)
TMEM141	4.34188e-17	0.53078	0.341	0.229	6.02436e-13	3 (Hypoxia)
CSTB	2.48185e-24	0.528218	0.646	0.502	3.44357e-20	3 (Hypoxia)
MMP7	9.17669e-14	0.522284	0.425	0.326	1.27327e-09	3 (Hypoxia)
FOS1	1.98249e-16	0.513049	0.349	0.239	2.75071e-12	3 (Hypoxia)
SOX4	1.0191e-11	0.506181	0.317	0.228	1.414e-07	3 (Hypoxia)
TRIB32	1.24012e-09	0.495857	0.294	0.221	1.72067e-05	3 (Hypoxia)
MARCKSL11	8.76161e-20	0.47057	0.544	0.414	1.21567e-15	3 (Hypoxia)
CRABP21	1.56758e-33	0.468056	0.756	0.587	2.17502e-29	3 (Hypoxia)
C6orf48	1.76454e-13	0.465004	0.294	0.199	2.44829e-09	3 (Hypoxia)
CRIP21	7.68845e-14	0.459779	0.304	0.206	1.06677e-09	3 (Hypoxia)
TSPAN31	3.65323e-16	0.437802	0.477	0.357	5.06885e-12	3 (Hypoxia)
FTH11	3.00254e-60	0.429657	0.999	0.994	4.16603e-56	3 (Hypoxia)
TSPAN81	1.86255e-10	0.393977	0.514	0.428	2.58429e-06	3 (Hypoxia)
SERPINA1	1.25416e-11	0.38622	0.519	0.407	1.74014e-07	3 (Hypoxia)
GRN	5.11392e-08	0.372181	0.291	0.221	0.000709557	3 (Hypoxia)
UBE2I1	8.32169e-09	0.359072	0.299	0.222	0.000115463	3 (Hypoxia)
C12orf751	3.89796e-07	0.35695	0.265	0.2	0.00540842	3 (Hypoxia)
TM4SF1	5.11069e-09	0.353325	0.422	0.333	7.09109e-05	3 (Hypoxia)
CTSD	2.58804e-08	0.345457	0.274	0.201	0.000359091	3 (Hypoxia)
RBCK1	8.26262e-08	0.340228	0.366	0.291	0.00114644	3 (Hypoxia)
PABPC1	2.11822e-17	0.334851	0.754	0.632	2.93903e-13	3 (Hypoxia)
RAB7A	9.51917e-10	0.333536	0.3	0.215	1.32078e-05	3 (Hypoxia)
ACTG11	2.42518e-16	0.332302	0.807	0.722	3.36493e-12	3 (Hypoxia)
CLDN41	9.5947e-09	0.321223	0.407	0.32	0.000133126	3 (Hypoxia)
EIF4G2	6.27345e-06	0.321026	0.255	0.197	0.087044	3 (Hypoxia)
EPCAM	1.51724e-15	0.320365	0.718	0.598	2.10517e-11	3 (Hypoxia)
EEF1A1	4.84483e-19	0.31221	0.801	0.696	6.72221e-15	3 (Hypoxia)
CD821	1.46346e-06	0.304823	0.285	0.218	0.0203054	3 (Hypoxia)
BRI3	1.17712e-05	0.303929	0.259	0.201	0.163326	3 (Hypoxia)
RHOC	4.87985e-08	0.303607	0.407	0.32	0.000677079	3 (Hypoxia)
QPCT	2.69544e-07	0.303223	0.344	0.268	0.00373993	3 (Hypoxia)
SLC25A11	7.04101e-08	0.301485	0.348	0.268	0.00097694	3 (Hypoxia)
TMEM59	3.30077e-09	0.300199	0.461	0.363	4.57982e-05	3 (Hypoxia)
PSAP	5.86196e-08	0.296751	0.393	0.308	0.000813347	3 (Hypoxia)
COMT1	8.83833e-10	0.292416	0.567	0.461	1.22632e-05	3 (Hypoxia)
SPINT2	1.80514e-12	0.290557	0.684	0.571	2.50463e-08	3 (Hypoxia)
VAPA	8.43315e-07	0.286215	0.364	0.287	0.011701	3 (Hypoxia)
CLIC1	1.30744e-06	0.28452	0.428	0.354	0.0181407	3 (Hypoxia)
LMNA	1.75894e-06	0.278323	0.311	0.241	0.0244053	3 (Hypoxia)
S100A14	0.000733194	0.269099	0.283	0.236	1	3 (Hypoxia)
POLR1D	5.53615e-05	0.265992	0.3	0.246	0.768141	3 (Hypoxia)
PRDX2	2.08524e-07	0.260133	0.29	0.215	0.00289327	3 (Hypoxia)
MIR4458HG	7.70871e-05	0.250799	0.252	0.2	1	3 (Hypoxia)

## Sheet: Cell markers_SW480
Supplementary Table 2. Table of the cluster marker genes for each cell type identified from SW480.
Gene	p_val	avg_log2FC	pct.1	pct.2	p_val_adj	cluster
LGALS1	4.50751e-81	0.954923	0.306	0.178	6.43132e-77	1
LCN2	7.02841e-112	0.845687	0.424	0.258	1.00281e-107	1
MT-TP	6.65185e-62	0.615715	0.477	0.363	9.49087e-58	1
HOXB-AS3	1.10864e-30	0.598082	0.27	0.196	1.58181e-26	1
NQO1	1.15004e-132	0.591018	0.744	0.601	1.64087e-128	1
SAA1	8.23207e-42	0.557237	0.351	0.253	1.17455e-37	1
TNNC1	4.71738e-22	0.493326	0.308	0.246	6.73075e-18	1
PHLDA2	7.36875e-29	0.487394	0.369	0.294	1.05137e-24	1
NPC2	3.8858e-23	0.484618	0.337	0.273	5.54426e-19	1
EEF2	6.05382e-21	0.479303	0.285	0.223	8.63759e-17	1
PPDPF	3.1381e-48	0.442137	0.55	0.456	4.47744e-44	1
TMSB10	0	0.426296	1	0.999	0	1
NDUFA13	5.68066e-12	0.416221	0.267	0.226	8.10517e-08	1
ATOX1	2.18833e-27	0.414803	0.439	0.372	3.1223e-23	1
AP2S1	3.62997e-25	0.404981	0.423	0.356	5.17924e-21	1
MRPL52	3.7977e-18	0.397223	0.363	0.311	5.41856e-14	1
TUBB4B	1.90103e-18	0.395595	0.319	0.261	2.71239e-14	1
C4orf48	1.38193e-18	0.390455	0.381	0.328	1.97174e-14	1
RHOC	2.21528e-11	0.386684	0.255	0.214	3.16076e-07	1
DAD1	4.19877e-22	0.385766	0.417	0.356	5.99081e-18	1
MT2A	2.45474e-76	0.375125	0.816	0.727	3.50242e-72	1
KRT8	4.11081e-122	0.370996	0.937	0.873	5.86531e-118	1
CYBA	2.68536e-23	0.368677	0.441	0.377	3.83148e-19	1
NDUFA11	1.82425e-18	0.367499	0.42	0.369	2.60284e-14	1
FTL	3.32671e-209	0.360507	0.996	0.975	4.74655e-205	1
CUTA	3.13163e-10	0.353201	0.259	0.221	4.46822e-06	1
UBC	9.50553e-12	0.335777	0.329	0.291	1.35625e-07	1
SF3B5	3.25571e-12	0.335583	0.34	0.299	4.64525e-08	1
MT-TE	2.37898e-15	0.328472	0.37	0.32	3.39433e-11	1
TIMP1	6.33918e-09	0.320059	0.287	0.254	9.04474e-05	1
ALDOA	7.42824e-25	0.310632	0.579	0.521	1.05986e-20	1
SSR4	9.74355e-10	0.299955	0.352	0.319	1.39021e-05	1
TUBA1C	3.99767e-11	0.294938	0.328	0.286	5.70387e-07	1
SH3BGRL3	2.157e-17	0.280948	0.518	0.471	3.07761e-13	1
PTTG1	5.41482e-10	0.275326	0.345	0.307	7.72586e-06	1
FAU	6.6815e-42	0.275106	0.812	0.762	9.53316e-38	1
SMIM22	1.87343e-05	0.270681	0.258	0.234	0.267301	1
RPL28	1.20387e-32	0.268226	0.77	0.723	1.71768e-28	1
C19orf53	1.5295e-06	0.264744	0.31	0.285	0.0218228	1
ACTG1	4.25559e-26	0.261411	0.667	0.602	6.07187e-22	1
RPS12	2.63539e-57	0.254083	0.932	0.908	3.76017e-53	1
KRT19	1.28819e-51	0.253109	0.827	0.742	1.83799e-47	1
NDUFS8	1.01367e-07	0.251826	0.369	0.342	0.00144631	1
RPL35	1.26634e-58	0.251585	0.938	0.914	1.80681e-54	1
RPL6	2.74133e-25	0.459149	0.413	0.344	3.91132e-21	2
RPL18A	5.71248e-49	0.432885	0.678	0.604	8.15056e-45	2
RPL21	6.18907e-54	0.35667	0.819	0.77	8.83057e-50	2
RPL23A	1.2109e-22	0.320152	0.596	0.551	1.72771e-18	2
RPS18	1.68982e-80	0.319948	0.951	0.883	2.41103e-76	2
SNRPG	2.72071e-16	0.308385	0.538	0.493	3.88191e-12	2
RPL10	9.8647e-19	0.307841	0.515	0.461	1.4075e-14	2
RPS27	4.29297e-101	0.295177	0.995	0.975	6.12521e-97	2
RPS7	5.22112e-23	0.288875	0.626	0.573	7.44949e-19	2
MT-CO2	3.53585e-31	0.282649	0.78	0.735	5.04495e-27	2
SRP9	7.13103e-107	1.1501	0.338	0.156	1.01746e-102	3
HMGB2	1.36861e-92	0.985649	0.425	0.236	1.95273e-88	3
PSMA5	1.11187e-58	0.936619	0.265	0.138	1.58642e-54	3
HMGB1	1.53956e-96	0.782798	0.568	0.357	2.19664e-92	3
YBX1	3.99968e-53	0.689332	0.418	0.265	5.70674e-49	3
ATP5C1	4.3155e-36	0.66641	0.266	0.16	6.15736e-32	3
SLC25A5	1.00308e-75	0.62843	0.616	0.422	1.43119e-71	3
EIF2S2	1.05427e-44	0.619668	0.392	0.252	1.50424e-40	3
KIAA0101	2.3797e-34	0.592452	0.339	0.222	3.39536e-30	3
EIF3M	5.17328e-30	0.570335	0.307	0.203	7.38124e-26	3
SNRPB	6.74401e-37	0.544757	0.43	0.297	9.62235e-33	3
EIF5B	6.45982e-24	0.523075	0.289	0.198	9.21687e-20	3
TMSB4X	4.62563e-99	0.518541	0.881	0.743	6.59985e-95	3
PEBP1	6.32867e-35	0.505744	0.472	0.338	9.02975e-31	3
MDH1	3.87794e-31	0.49584	0.385	0.262	5.53304e-27	3
RAN	5.10661e-69	0.490118	0.771	0.621	7.2861e-65	3
NPM1	2.08317e-64	0.489099	0.758	0.606	2.97227e-60	3
SON	1.48461e-25	0.480039	0.349	0.244	2.11824e-21	3
COX8A	1.94485e-41	0.465508	0.597	0.447	2.77492e-37	3
PRDX3	1.64689e-27	0.463125	0.394	0.28	2.34979e-23	3
PPIA	6.83911e-27	0.426084	0.462	0.342	9.75804e-23	3
HNRNPK	1.10868e-21	0.423475	0.351	0.253	1.58187e-17	3
EIF4A3	1.53688e-15	0.420947	0.273	0.201	2.19281e-11	3
TNFRSF12A	1.10845e-16	0.413947	0.276	0.199	1.58154e-12	3
PSMA7	5.93886e-66	0.411245	0.868	0.75	8.47357e-62	3
CSTB	3.66846e-30	0.400289	0.569	0.434	5.23415e-26	3
HMGN1	2.74955e-28	0.390214	0.545	0.412	3.92305e-24	3
MT-ND2	2.25126e-35	0.386617	0.716	0.599	3.2121e-31	3
RPL61	3.4928e-23	0.385573	0.451	0.339	4.98353e-19	3
ARPC2	1.43801e-25	0.385459	0.443	0.321	2.05176e-21	3
SSB	8.00187e-16	0.376673	0.276	0.2	1.14171e-11	3
CCT2	2.29348e-14	0.366682	0.258	0.188	3.27233e-10	3
HSPD1	1.78459e-20	0.365599	0.424	0.32	2.54626e-16	3
RPS26	3.26827e-64	0.362778	0.92	0.829	4.66316e-60	3
U2AF1	2.91982e-17	0.357387	0.363	0.273	4.166e-13	3
PTMA	2.65475e-67	0.350034	0.933	0.843	3.7878e-63	3
COX6A1	4.23689e-15	0.345535	0.335	0.253	6.0452e-11	3
BMP4	1.35196e-13	0.342267	0.32	0.244	1.92897e-09	3
MYL12A	1.352e-21	0.340858	0.577	0.465	1.92903e-17	3
LSM4	2.80825e-15	0.340229	0.353	0.267	4.00681e-11	3
TCEB1	1.55077e-16	0.339941	0.375	0.285	2.21263e-12	3
ATP5H	5.58112e-13	0.337802	0.268	0.199	7.96315e-09	3
TK1	1.74372e-13	0.336159	0.273	0.202	2.48794e-09	3
SHFM1	8.67715e-30	0.33509	0.659	0.532	1.23806e-25	3
FDPS	4.78997e-13	0.334773	0.38	0.299	6.83433e-09	3
HSPE1	1.82389e-37	0.325668	0.815	0.694	2.60232e-33	3
HNRNPA2B1	9.82699e-20	0.325642	0.456	0.347	1.40211e-15	3
RPS181	1.50401e-66	0.325563	0.954	0.888	2.14593e-62	3
SRSF7	5.88785e-13	0.325461	0.296	0.223	8.40078e-09	3
ANAPC11	1.46699e-15	0.325327	0.378	0.289	2.09311e-11	3
RPS71	2.47142e-27	0.323312	0.683	0.563	3.52622e-23	3
ATP5G2	1.44279e-11	0.32151	0.299	0.231	2.05858e-07	3
RANBP1	2.39408e-14	0.32074	0.332	0.25	3.41588e-10	3
EIF5A	8.31084e-19	0.318686	0.49	0.383	1.18579e-14	3
CALM2	5.5867e-41	0.317157	0.895	0.816	7.9711e-37	3
RPL27	2.17078e-66	0.312782	0.967	0.912	3.09727e-62	3
MRPL33	9.62758e-12	0.308795	0.283	0.216	1.37366e-07	3
EEF1B2	8.53196e-19	0.306124	0.539	0.429	1.21734e-14	3
DBI	7.84011e-20	0.301552	0.578	0.464	1.11863e-15	3
C14orf166	6.16586e-12	0.29982	0.319	0.248	8.79745e-08	3
ATP5G3	1.88532e-32	0.298865	0.781	0.666	2.68997e-28	3
NDUFB3	1.10816e-12	0.297693	0.336	0.256	1.58112e-08	3
TMEM147	6.79823e-12	0.28952	0.27	0.202	9.69971e-08	3
CACYBP	1.42107e-11	0.28929	0.288	0.219	2.02758e-07	3
NDUFC1	2.12257e-11	0.28276	0.464	0.382	3.02848e-07	3
ATP5F1	1.74791e-09	0.275514	0.313	0.248	2.49392e-05	3
COX6C	1.14631e-23	0.273184	0.755	0.64	1.63556e-19	3
CYCS	2.43267e-10	0.272802	0.323	0.254	3.47093e-06	3
PA2G4	4.10768e-10	0.271973	0.263	0.201	5.86084e-06	3
TBCA	2.90457e-10	0.270063	0.309	0.242	4.14423e-06	3
ZFAS1	2.36037e-11	0.267716	0.419	0.339	3.36778e-07	3
SNRPG1	7.4992e-16	0.254517	0.578	0.486	1.06999e-11	3
HSP90AA1	1.19559e-12	0.2537	0.495	0.403	1.70587e-08	3
PPIB	7.3222e-14	0.253096	0.483	0.383	1.04473e-09	3
DDIT4	1.41158e-101	1.49124	0.524	0.283	2.01404e-97	4 (Hypoxia)
GDF15	2.39721e-69	1.36429	0.497	0.293	3.42034e-65	4 (Hypoxia)
HES1	6.44184e-57	1.12329	0.344	0.173	9.19122e-53	4 (Hypoxia)
FAM162A	6.16578e-70	0.97758	0.461	0.242	8.79734e-66	4 (Hypoxia)
TSPAN1	4.24476e-37	0.914613	0.255	0.13	6.05643e-33	4 (Hypoxia)
ID2	2.8501e-51	0.884683	0.462	0.272	4.06652e-47	4 (Hypoxia)
C4orf3	2.12519e-56	0.884497	0.509	0.313	3.03223e-52	4 (Hypoxia)
S100P	9.42963e-21	0.814084	0.3	0.195	1.34542e-16	4 (Hypoxia)
BMP41	3.55419e-48	0.782177	0.422	0.239	5.07111e-44	4 (Hypoxia)
ID3	1.66112e-31	0.763944	0.457	0.305	2.37009e-27	4 (Hypoxia)
SAT1	4.27686e-36	0.694713	0.471	0.303	6.10222e-32	4 (Hypoxia)
S100A14	2.69017e-43	0.676798	0.498	0.308	3.83833e-39	4 (Hypoxia)
PGK1	2.75463e-44	0.670224	0.607	0.421	3.93031e-40	4 (Hypoxia)
IER3	3.91934e-23	0.617979	0.322	0.201	5.59211e-19	4 (Hypoxia)
KRT191	3.3501e-53	0.610375	0.875	0.767	4.77992e-49	4 (Hypoxia)
ID1	1.63375e-28	0.586604	0.47	0.316	2.33103e-24	4 (Hypoxia)
EEF1A1	1.43712e-51	0.540632	0.798	0.616	2.05048e-47	4 (Hypoxia)
PCCA	3.57933e-17	0.529718	0.281	0.181	5.10699e-13	4 (Hypoxia)
ATP5C11	4.24427e-19	0.529562	0.272	0.17	6.05573e-15	4 (Hypoxia)
PABPC1	5.64699e-42	0.521754	0.726	0.536	8.05712e-38	4 (Hypoxia)
TMEM59	2.38153e-21	0.468522	0.441	0.3	3.39796e-17	4 (Hypoxia)
DYNC1I2	1.17868e-16	0.457764	0.254	0.159	1.68174e-12	4 (Hypoxia)
SRP91	1.06284e-14	0.449462	0.274	0.183	1.51646e-10	4 (Hypoxia)
RP11-357H14.17	6.13069e-18	0.449236	0.421	0.296	8.74727e-14	4 (Hypoxia)
MT-RNR2	1.83058e-20	0.421314	0.792	0.698	2.61188e-16	4 (Hypoxia)
TMSB4X1	6.61627e-38	0.414737	0.88	0.758	9.44009e-34	4 (Hypoxia)
SON1	4.63832e-15	0.413958	0.362	0.254	6.61795e-11	4 (Hypoxia)
HSP90B1	1.5812e-14	0.411873	0.355	0.249	2.25605e-10	4 (Hypoxia)
HNRNPA1	1.32788e-20	0.407285	0.521	0.375	1.89462e-16	4 (Hypoxia)
RPSA	2.01638e-20	0.4049	0.52	0.367	2.87698e-16	4 (Hypoxia)
SOX4	7.75216e-12	0.403193	0.28	0.196	1.10608e-07	4 (Hypoxia)
EIF4A2	4.37944e-14	0.39731	0.301	0.204	6.24858e-10	4 (Hypoxia)
HLA-A	1.73054e-13	0.397213	0.302	0.206	2.46913e-09	4 (Hypoxia)
POLR1D	3.19323e-14	0.368714	0.355	0.247	4.5561e-10	4 (Hypoxia)
NAP1L1	1.97634e-11	0.33615	0.341	0.247	2.81985e-07	4 (Hypoxia)
TNFRSF12A1	8.98677e-09	0.303746	0.282	0.206	0.000128223	4 (Hypoxia)
FDFT1	7.76586e-09	0.29669	0.268	0.194	0.000110803	4 (Hypoxia)
PEBP11	2.33743e-11	0.29091	0.469	0.353	3.33504e-07	4 (Hypoxia)
ZFAS11	1.56392e-09	0.289853	0.446	0.344	2.23141e-05	4 (Hypoxia)
RAC1	4.99896e-10	0.285877	0.276	0.194	7.13252e-06	4 (Hypoxia)
SLC25A51	7.84765e-13	0.285021	0.581	0.447	1.1197e-08	4 (Hypoxia)
EIF4A31	4.72315e-08	0.281222	0.279	0.207	0.000673899	4 (Hypoxia)
LDHA	2.78499e-10	0.278492	0.593	0.48	3.97362e-06	4 (Hypoxia)
MRPL331	5.79404e-08	0.277674	0.297	0.221	0.000826694	4 (Hypoxia)
S100A6	7.80756e-16	0.273766	0.934	0.882	1.11398e-11	4 (Hypoxia)
FKBP2	1.70301e-09	0.260298	0.303	0.218	2.42985e-05	4 (Hypoxia)
PPIB1	6.48746e-12	0.259391	0.518	0.389	9.25631e-08	4 (Hypoxia)
MYL12A1	3.71931e-12	0.255234	0.601	0.473	5.30671e-08	4 (Hypoxia)
VDAC1	2.85465e-10	0.250495	0.446	0.335	4.07302e-06	4 (Hypoxia)

## Sheet: Cell markers_CT26
Supplementary Table 3. Table of the cluster marker genes for each cell type identified from liver metastasis tissues.
Gene	p_val	avg_log2FC	pct.1	pct.2	p_val_adj	cluster
Gzmb	0	7.32589	0.516	0.011	0	T/NK
Thy1	0	6.6993	0.302	0.004	0	T/NK
Klrd1	0	6.62669	0.34	0.005	0	T/NK
Gzma	2.2406e-174	6.58542	0.308	0.015	3.17202e-170	T/NK
Il2rb	0	6.55368	0.409	0.006	0	T/NK
Ms4a4b	0	6.23006	0.409	0.008	0	T/NK
Ctla4	0	6.18347	0.296	0.005	0	T/NK
Cd3g	0	6.17165	0.321	0.007	0	T/NK
Nkg7	0	4.81063	0.711	0.037	0	T/NK
Ccl5	2.44392e-58	3.77536	0.302	0.042	3.45986e-54	T/NK
AW112010	1.59752e-131	3.50797	0.723	0.123	2.2616e-127	T/NK
Tnfrsf9	9.21636e-40	3.26704	0.252	0.042	1.30476e-35	T/NK
H2-Q7	3.92536e-52	3.06092	0.289	0.042	5.55713e-48	T/NK
Selplg	1.63874e-38	2.77562	0.264	0.046	2.31996e-34	T/NK
Arl6ip1	7.84318e-29	2.50816	0.264	0.058	1.11036e-24	T/NK
Irf8	1.47722e-36	2.46989	0.321	0.068	2.0913e-32	T/NK
Coro1a	1.83338e-49	2.45387	0.503	0.127	2.59552e-45	T/NK
Cd52	1.72292e-54	2.36344	0.572	0.15	2.43913e-50	T/NK
Rac2	2.06537e-36	2.26809	0.428	0.116	2.92394e-32	T/NK
Ptprc	2.41609e-21	2.17753	0.258	0.069	3.42046e-17	T/NK
Bhlhe40	3.53657e-23	2.14937	0.264	0.067	5.00672e-19	T/NK
Il2rg	8.80444e-20	2.09379	0.264	0.076	1.24644e-15	T/NK
Celf2	8.30826e-18	2.01646	0.277	0.089	1.1762e-13	T/NK
Id2	2.86658e-38	1.95765	0.547	0.179	4.05822e-34	T/NK
Zyx	5.62e-15	1.8057	0.252	0.082	7.95624e-11	T/NK
Rgs2	5.78138e-15	1.79165	0.296	0.107	8.1847e-11	T/NK
Sec11c	8.1352e-13	1.74437	0.27	0.106	1.1517e-08	T/NK
Lcp1	3.02305e-22	1.72321	0.377	0.124	4.27974e-18	T/NK
Shisa5	5.41826e-18	1.67977	0.39	0.154	7.67063e-14	T/NK
Sub1	3.41947e-29	1.51822	0.78	0.495	4.84095e-25	T/NK
Psmb9	2.35544e-10	1.49794	0.308	0.143	3.33459e-06	T/NK
Rgs1	3.34954e-25	1.45857	0.465	0.161	4.74195e-21	T/NK
Btg2	4.68918e-11	1.43107	0.277	0.111	6.63847e-07	T/NK
Cenpa	3.48635e-12	1.42414	0.333	0.146	4.93562e-08	T/NK
2810417H13Rik	4.11052e-10	1.38241	0.302	0.138	5.81927e-06	T/NK
Cmtm7	7.55187e-12	1.31644	0.277	0.108	1.06912e-07	T/NK
Actg1	4.25246e-12	1.30111	0.403	0.199	6.02021e-08	T/NK
Tmsb4x	7.18122e-47	1.28685	1	0.972	1.01665e-42	T/NK
Psmb8	4.53511e-10	1.238	0.358	0.183	6.42036e-06	T/NK
H2afv	7.06124e-07	1.12097	0.34	0.197	0.0099966	T/NK
Actr3	1.29887e-08	1.09879	0.384	0.209	0.000183881	T/NK
Ptbp1	1.68293e-05	1.07957	0.252	0.139	0.238252	T/NK
Hmgb2	1.84932e-06	1.01142	0.384	0.241	0.0261808	T/NK
Ubl5	0.000103011	0.999115	0.333	0.223	1	T/NK
Pttg1	3.61866e-05	0.987659	0.321	0.209	0.512294	T/NK
Laptm5	3.00586e-06	0.933916	0.321	0.18	0.0425539	T/NK
H2-K1	8.41969e-14	0.926237	0.755	0.592	1.19198e-09	T/NK
Jund	0.00189852	0.908671	0.27	0.191	1	T/NK
Dut	0.000247955	0.840947	0.308	0.202	1	T/NK
Hnrnpu	0.00142554	0.831707	0.27	0.187	1	T/NK
Cd53	2.60443e-06	0.817524	0.302	0.163	0.0368709	T/NK
Hnrnpa2b1	7.34277e-05	0.770061	0.447	0.337	1	T/NK
Ddx5	1.55722e-05	0.768928	0.497	0.375	0.220456	T/NK
Tuba1b	6.34275e-05	0.768717	0.453	0.342	0.897944	T/NK
Son	0.000851749	0.752475	0.321	0.227	1	T/NK
Tmsb10	1.00727e-08	0.743663	0.642	0.471	0.0001426	T/NK
Capzb	0.000417246	0.707226	0.365	0.259	1	T/NK
Tubb5	4.208e-05	0.703281	0.56	0.455	0.595727	T/NK
Cox17	0.00123117	0.70218	0.409	0.324	1	T/NK
Plac8	0.000103953	0.699901	0.384	0.264	1	T/NK
Dad1	0.00639476	0.691779	0.258	0.185	1	T/NK
Cotl1	8.61205e-05	0.686428	0.296	0.177	1	T/NK
Pfn1	5.90401e-17	0.678494	0.943	0.862	8.3583e-13	T/NK
H2afz	0.000190184	0.676664	0.491	0.38	1	T/NK
Ppp1ca	0.00074831	0.674634	0.384	0.275	1	T/NK
Actb	3.20576e-10	0.643864	0.855	0.757	4.53839e-06	T/NK
Cdc42se1	0.00696121	0.64079	0.283	0.205	1	T/NK
Sh3bgrl3	0.000243107	0.624202	0.447	0.336	1	T/NK
Rnaset2a	0.00629809	0.561558	0.327	0.241	1	T/NK
Ppia	0.000451674	0.545049	0.484	0.389	1	T/NK
Cdk2ap2	0.00460842	0.534643	0.321	0.238	1	T/NK
Cd47	0.00929325	0.513449	0.314	0.231	1	T/NK
Crip1	1.61331e-06	0.50127	0.453	0.28	0.0228396	T/NK
Ptma	7.27593e-07	0.496302	0.805	0.72	0.0103005	T/NK
Cap1	0.00568259	0.495637	0.34	0.259	1	T/NK
D4Wsu53e	0.0023955	0.494997	0.365	0.274	1	T/NK
Tomm7	0.00770623	0.484013	0.421	0.358	1	T/NK
Arpc2	0.000114541	0.482664	0.667	0.581	1	T/NK
mt-Rnr2	0.00374559	0.471026	0.484	0.393	1	T/NK
Fxyd5	0.00218902	0.440981	0.472	0.366	1	T/NK
Rpsa	0.00409109	0.399397	0.591	0.549	1	T/NK
Rps24	0.0016274	0.349427	0.748	0.702	1	T/NK
Slc25a5	0.00472018	0.323691	0.686	0.638	1	T/NK
Rps15a	0.000238292	0.314728	0.811	0.736	1	T/NK
Gnb2l1	0.00690526	0.293011	0.648	0.575	1	T/NK
Rpl27	0.000611906	0.291579	0.868	0.772	1	T/NK
mt-Nd4	0.00202822	0.252683	0.855	0.781	1	T/NK
H2-Aa	2.95088e-253	4.6796	0.849	0.136	4.17755e-249	DC
H2-Eb1	1.41653e-264	4.67055	0.772	0.102	2.00539e-260	DC
Naaa	1.27723e-171	4.51485	0.392	0.035	1.80817e-167	DC
H2-Ab1	9.63433e-224	4.40015	0.815	0.141	1.36393e-219	DC
Cd74	1.38779e-166	3.92351	0.875	0.235	1.96469e-162	DC
H2-DMb1	6.57537e-136	3.76483	0.349	0.034	9.30875e-132	DC
Cd83	3.99849e-86	3.54972	0.263	0.03	5.66067e-82	DC
Plbd1	2.58319e-111	3.53965	0.409	0.059	3.65702e-107	DC
Irf81	4.3831e-92	3.33223	0.397	0.065	6.20516e-88	DC
Cst3	1.47066e-70	3.21291	0.832	0.514	2.08201e-66	DC
Fgl2	2.82471e-78	3.19052	0.28	0.037	3.99895e-74	DC
H2-DMa	1.3768e-92	3.17164	0.405	0.067	1.94913e-88	DC
Gm2a	5.9018e-80	3.07802	0.431	0.087	8.35517e-76	DC
Lsp1	1.0958e-35	2.38264	0.263	0.063	1.55132e-31	DC
Cd521	1.77535e-76	2.36637	0.565	0.148	2.51337e-72	DC
Ppt1	5.67442e-27	2.33147	0.293	0.094	8.03328e-23	DC
Syngr2	2.41143e-32	2.30211	0.31	0.093	3.41387e-28	DC
Il1b	1.52107e-50	2.20932	0.56	0.197	2.15338e-46	DC
Ifitm1	1.47095e-19	2.20765	0.28	0.106	2.08242e-15	DC
Zyx1	2.92505e-26	2.18297	0.267	0.081	4.14099e-22	DC
Btg21	5.58673e-42	2.0842	0.384	0.109	7.90913e-38	DC
Crip11	4.38485e-51	1.93149	0.659	0.276	6.20764e-47	DC
Nr4a1	1.70999e-27	1.87918	0.323	0.108	2.42083e-23	DC
Coro1a1	5.16685e-37	1.83604	0.401	0.127	7.31471e-33	DC
Id21	4.25768e-28	1.75136	0.435	0.179	6.0276e-24	DC
Ifi30	7.85911e-22	1.72378	0.276	0.094	1.11261e-17	DC
Tmsb4x1	1.78693e-84	1.68804	0.996	0.972	2.52976e-80	DC
Mpeg1	1.41847e-18	1.68644	0.302	0.119	2.00812e-14	DC
Psmb91	8.07351e-12	1.55464	0.284	0.143	1.14297e-07	DC
Rgs21	3.75048e-23	1.54295	0.306	0.106	5.30955e-19	DC
Psmb81	2.05369e-21	1.53801	0.401	0.182	2.90741e-17	DC
Laptm51	1.84193e-26	1.42855	0.44	0.178	2.60762e-22	DC
Ucp2	3.66614e-18	1.38704	0.371	0.167	5.19016e-14	DC
Actg11	1.68088e-13	1.30449	0.371	0.198	2.37962e-09	DC
Lcp11	2.05818e-13	1.27861	0.28	0.124	2.91376e-09	DC
Atox1	2.73519e-18	1.26178	0.522	0.31	3.87221e-14	DC
Taldo1	6.64864e-07	1.16765	0.315	0.202	0.00941248	DC
Fam49b	8.52053e-08	1.15487	0.272	0.154	0.00120625	DC
Psap	4.48941e-15	0.996549	0.397	0.196	6.35565e-11	DC
Alox5ap	3.39684e-09	0.985855	0.306	0.166	4.8089e-05	DC
Psme1	1.90131e-06	0.983843	0.267	0.164	0.0269169	DC
Actr31	2.38898e-07	0.979541	0.328	0.209	0.00338208	DC
Rgs11	2.61126e-06	0.937634	0.272	0.162	0.0369676	DC
Lilrb4	8.52309e-06	0.932471	0.302	0.201	0.120661	DC
Ccl4	1.84599e-12	0.923301	0.384	0.205	2.61337e-08	DC
Zfp36	1.11552e-14	0.909625	0.543	0.332	1.57924e-10	DC
Cotl11	2.64147e-09	0.877662	0.323	0.176	3.73953e-05	DC
Cdc42se11	2.92683e-05	0.853415	0.297	0.205	0.414352	DC
Rnaset2a1	2.02986e-08	0.8429	0.379	0.24	0.000287368	DC
Cd531	1.63797e-08	0.82859	0.297	0.162	0.000231887	DC
Actb1	8.79317e-20	0.800899	0.841	0.757	1.24485e-15	DC
Sub11	7.48441e-09	0.751148	0.595	0.496	0.000105957	DC
Arpc21	1.35338e-09	0.739128	0.672	0.58	1.91598e-05	DC
Ptms	0.00201761	0.734244	0.336	0.277	1	DC
Cfp	2.41384e-06	0.713047	0.345	0.214	0.0341727	DC
Klf2	0.000266803	0.705031	0.345	0.258	1	DC
Arpc3	0.000167791	0.702216	0.397	0.313	1	DC
Plac81	6.28434e-05	0.693137	0.358	0.264	0.889673	DC
Calm1	1.25238e-19	0.691334	0.957	0.884	1.77299e-15	DC
Fxyd51	0.000666519	0.687204	0.431	0.366	1	DC
Gnai2	2.12652e-06	0.678185	0.431	0.317	0.0301052	DC
Junb	2.07349e-10	0.633832	0.625	0.46	2.93544e-06	DC
Ifi27l2a	0.00350406	0.618769	0.25	0.186	1	DC
Son1	0.00808621	0.594651	0.28	0.227	1	DC
Ubl51	0.00397936	0.571916	0.284	0.224	1	DC
Atp6v0e	0.000138168	0.566862	0.44	0.36	1	DC
Sh3bgrl31	0.00153172	0.544322	0.401	0.336	1	DC
Cdc42	0.000637017	0.53852	0.435	0.36	1	DC
Ctss	4.39758e-11	0.523366	0.578	0.351	6.22566e-07	DC
Tagln2	0.000746882	0.506269	0.44	0.364	1	DC
Tyrobp	6.2635e-07	0.504432	0.47	0.316	0.00886724	DC
Fos	3.97331e-05	0.504321	0.522	0.412	0.562501	DC
Fcer1g	6.32336e-07	0.497227	0.5	0.352	0.00895199	DC
Capzb1	0.00953977	0.461538	0.315	0.259	1	DC
mt-Rnr21	4.07098e-05	0.457588	0.496	0.392	0.576329	DC
Srgn	4.32777e-13	0.448697	0.608	0.376	6.12683e-09	DC
Ifitm3	0.000238649	0.435774	0.759	0.702	1	DC
H2-K11	0.000327973	0.372372	0.655	0.592	1	DC
Cfl1	0.00237778	0.308317	0.634	0.62	1	DC
Ctsc	8.5689e-05	0.297346	0.405	0.281	1	DC
Ltf	0	7.4883	0.749	0.014	0	Neu
Camp	0	7.41321	0.969	0.099	0	Neu
Ngp	0	7.17856	0.99	0.122	0	Neu
Cd177	0	6.57983	0.361	0.005	0	Neu
Lcn2	0	6.29273	0.962	0.054	0	Neu
S100a9	7.48777e-242	5.73219	0.997	0.367	1.06004e-237	Neu
BC100530	0	5.71892	0.57	0.044	0	Neu
S100a8	1.2591e-207	5.69328	1	0.532	1.7825e-203	Neu
Fcnb	0	5.32271	0.392	0.016	0	Neu
Pglyrp1	0	5.04739	0.54	0.023	0	Neu
Ifitm6	0	4.89314	0.54	0.033	0	Neu
Serpinb1a	0	4.85435	0.622	0.031	0	Neu
Chi3l3	0	4.56438	0.663	0.052	0	Neu
Trem3	2.13811e-261	4.30991	0.354	0.021	3.02692e-257	Neu
1100001G20Rik	0	4.29212	0.959	0.126	0	Neu
G0s2	1.83789e-216	4.15129	0.529	0.063	2.6019e-212	Neu
Hp	0	3.92531	0.601	0.056	0	Neu
Lrg1	8.91437e-261	3.73077	0.522	0.049	1.26201e-256	Neu
Adpgk	1.80447e-156	3.63674	0.375	0.042	2.55459e-152	Neu
Retnlg	4.91556e-127	3.46446	0.615	0.142	6.95895e-123	Neu
Hmgn2	7.52211e-123	3.36816	0.412	0.065	1.0649e-118	Neu
1810033B17Rik	4.90442e-117	3.30818	0.302	0.035	6.94319e-113	Neu
Gmfg	4.0246e-113	3.14225	0.34	0.047	5.69763e-109	Neu
Samsn1	1.37288e-76	2.87546	0.261	0.039	1.94359e-72	Neu
Rac21	6.2013e-139	2.79904	0.574	0.11	8.77918e-135	Neu
Anxa1	1.56453e-163	2.73541	0.976	0.556	2.21491e-159	Neu
Ncf1	1.38494e-66	2.63111	0.292	0.055	1.96066e-62	Neu
Mgst1	9.70145e-58	2.60492	0.265	0.051	1.37343e-53	Neu
Arhgdib	1.93331e-96	2.48594	0.615	0.183	2.73698e-92	Neu
Ncf4	1.22007e-85	2.4122	0.45	0.101	1.72725e-81	Neu
Ccnd3	3.38473e-57	2.3898	0.32	0.072	4.79177e-53	Neu
Ly6c2	5.9549e-64	2.37986	0.299	0.058	8.43035e-60	Neu
Cybb	9.21253e-87	2.33954	0.522	0.133	1.30422e-82	Neu
Lta4h	6.44926e-39	2.30516	0.265	0.07	9.13022e-35	Neu
Arrb2	1.00842e-50	2.23632	0.33	0.084	1.42762e-46	Neu
Cd522	1.3819e-86	2.20594	0.553	0.147	1.95636e-82	Neu
Coro1a2	6.50503e-73	2.19666	0.471	0.125	9.20917e-69	Neu
Alox5ap1	3.90377e-94	2.16606	0.598	0.16	5.52657e-90	Neu
Slfn2	8.0227e-37	1.97982	0.271	0.073	1.13577e-32	Neu
Hmgb21	4.41208e-52	1.95088	0.577	0.236	6.24618e-48	Neu
Msrb1	5.13995e-32	1.79134	0.351	0.126	7.27663e-28	Neu
Spi1	2.84401e-38	1.7662	0.351	0.11	4.02626e-34	Neu
Tkt	2.6337e-21	1.66681	0.292	0.118	3.72854e-17	Neu
Lmo4	2.18973e-21	1.652	0.271	0.103	3.1e-17	Neu
Tecr	6.87698e-24	1.5881	0.306	0.119	9.73575e-20	Neu
Elane	1.67774e-56	1.56876	0.371	0.094	2.37518e-52	Neu
Cd300lf	5.77923e-21	1.52012	0.251	0.091	8.18166e-17	Neu
Vasp	3.4547e-14	1.43564	0.261	0.122	4.89082e-10	Neu
Plaur	8.31852e-28	1.42239	0.426	0.192	1.17765e-23	Neu
Lyz2	6.01057e-85	1.34113	0.979	0.577	8.50916e-81	Neu
mt-Rnr22	6.96031e-37	1.33965	0.674	0.388	9.85371e-33	Neu
Prdx5	8.39767e-52	1.33869	0.804	0.498	1.18886e-47	Neu
Lcp12	3.08952e-18	1.24641	0.292	0.124	4.37383e-14	Neu
Taldo11	2.05692e-15	1.14656	0.371	0.2	2.91198e-11	Neu
Flna	8.99821e-11	1.08849	0.296	0.164	1.27388e-06	Neu
Cyba	1.51274e-27	1.07125	0.687	0.423	2.14158e-23	Neu
Sh3bgrl32	1.28241e-20	1.06783	0.546	0.333	1.81551e-16	Neu
Tmsb4x2	2.78721e-89	1.0353	1	0.972	3.94585e-85	Neu
Gp49a	8.80318e-11	0.993402	0.282	0.148	1.24627e-06	Neu
Cdk2ap21	2.43966e-10	0.94371	0.375	0.236	3.45382e-06	Neu
Tyrobp1	1.30753e-27	0.936392	0.608	0.312	1.85107e-23	Neu
Ier2	3.74248e-10	0.90481	0.333	0.197	5.29823e-06	Neu
mt-Rnr1	5.05958e-13	0.90413	0.433	0.268	7.16284e-09	Neu
Cdc42se12	1.70276e-07	0.880224	0.316	0.204	0.0024106	Neu
H2afv1	1.37539e-07	0.857994	0.313	0.197	0.00194715	Neu
Gnai21	3.14561e-12	0.85729	0.481	0.315	4.45323e-08	Neu
Vamp8	5.835e-07	0.83905	0.302	0.193	0.00826061	Neu
Klf21	4.26738e-09	0.838048	0.395	0.257	6.04133e-05	Neu
Ostf1	9.11666e-07	0.830115	0.333	0.233	0.0129065	Neu
Actg12	4.49271e-06	0.764259	0.299	0.199	0.0636034	Neu
Arpc31	1.47206e-10	0.745602	0.467	0.311	2.084e-06	Neu
Cotl12	2.76775e-08	0.729394	0.302	0.176	0.00039183	Neu
Actr32	4.20799e-06	0.714818	0.309	0.209	0.0595726	Neu
Son2	1.36455e-06	0.714534	0.333	0.225	0.0193179	Neu
Cap11	8.66624e-06	0.691188	0.357	0.258	0.122688	Neu
Cd471	2.60427e-05	0.679539	0.32	0.23	0.368687	Neu
Lilrb41	2.13616e-09	0.659622	0.344	0.2	3.02417e-05	Neu
Arpc5	3.73664e-06	0.648837	0.423	0.315	0.0528996	Neu
H3f3b	6.13878e-16	0.642248	0.852	0.767	8.69067e-12	Neu
Actb2	2.64447e-18	0.616611	0.869	0.756	3.74378e-14	Neu
Prdx6	1.73984e-05	0.582192	0.357	0.257	0.246309	Neu
H2afz1	2.96296e-05	0.568629	0.478	0.379	0.419466	Neu
Fcer1g1	1.23873e-17	0.565455	0.612	0.349	1.75367e-13	Neu
Myl12b	0.00113208	0.545625	0.354	0.286	1	Neu
Gpi1	0.000221017	0.529853	0.357	0.272	1	Neu
Pfn11	2.0947e-15	0.499396	0.921	0.862	2.96547e-11	Neu
Arpc22	2.91367e-08	0.405667	0.687	0.58	0.000412489	Neu
Gpx1	1.16374e-10	0.394487	0.77	0.646	1.64751e-06	Neu
Itm2b	8.47971e-07	0.348052	0.677	0.563	0.0120047	Neu
Sri	0.00649137	0.326513	0.522	0.475	1	Neu
Ctsg	0	6.82015	0.627	0.018	0	Myeloid
Mpo	0	6.71544	0.717	0.03	0	Myeloid
Ms4a3	0	6.56597	0.506	0.009	0	Myeloid
Elane1	0	6.3757	0.773	0.076	0	Myeloid
Prtn3	0	5.98014	0.731	0.048	0	Myeloid
Ramp1	0	5.76067	0.305	0.006	0	Myeloid
Fcnb1	2.44059e-267	4.15539	0.255	0.015	3.45514e-263	Myeloid
Nkg71	0	4.14796	0.406	0.032	0	Myeloid
Serpinb1a1	0	3.94131	0.41	0.03	0	Myeloid
Trem31	1.32862e-238	3.71445	0.265	0.019	1.88093e-234	Myeloid
Gstm1	3.53004e-231	3.58117	0.376	0.044	4.99748e-227	Myeloid
Cd24a	6.32063e-148	3.07923	0.259	0.031	8.94812e-144	Myeloid
Cmtm71	3.00571e-223	2.98385	0.53	0.095	4.25518e-219	Myeloid
Rgcc	4.03259e-137	2.83008	0.315	0.05	5.70893e-133	Myeloid
Clec12a	1.9992e-130	2.74958	0.291	0.044	2.83026e-126	Myeloid
H2afj	1.06057e-146	2.66919	0.363	0.061	1.50145e-142	Myeloid
Lta4h1	4.06048e-118	2.6295	0.337	0.064	5.74842e-114	Myeloid
Hmgn21	2.81308e-99	2.62634	0.309	0.064	3.98248e-95	Myeloid
Ly6c21	4.25696e-82	2.54471	0.267	0.056	6.02657e-78	Myeloid
Plac82	2.86533e-148	2.40648	0.685	0.251	4.05645e-144	Myeloid
Hp1	3.16028e-106	2.32752	0.309	0.058	4.47401e-102	Myeloid
Cks2	5.42743e-62	2.07463	0.269	0.07	7.68362e-58	Myeloid
Hmgb3	8.06707e-51	2.00921	0.255	0.073	1.14206e-46	Myeloid
Snhg3	7.30713e-49	1.9576	0.255	0.074	1.03447e-44	Myeloid
Rac22	2.94721e-76	1.87438	0.382	0.11	4.17237e-72	Myeloid
Etfb	3.76516e-49	1.7694	0.337	0.12	5.33033e-45	Myeloid
Rrm2	8.3658e-43	1.68275	0.275	0.091	1.18435e-38	Myeloid
Mcm2	3.7265e-41	1.67322	0.289	0.101	5.27561e-37	Myeloid
H2afy	2.51186e-42	1.66908	0.303	0.107	3.55604e-38	Myeloid
Arhgdib1	3.88366e-56	1.5941	0.452	0.183	5.49809e-52	Myeloid
S100a91	3.03471e-69	1.56643	0.701	0.368	4.29624e-65	Myeloid
Glrx5	2.64032e-30	1.53972	0.327	0.147	3.73791e-26	Myeloid
Ak2	5.46595e-40	1.53772	0.323	0.122	7.73815e-36	Myeloid
1100001G20Rik1	4.87323e-83	1.51969	0.442	0.132	6.89903e-79	Myeloid
Siva1	1.19605e-36	1.50363	0.303	0.115	1.69325e-32	Myeloid
Tecr1	1.61013e-37	1.48106	0.307	0.116	2.27946e-33	Myeloid
Erh	1.00421e-30	1.47858	0.267	0.105	1.42166e-26	Myeloid
Uqcrc1	4.23894e-36	1.42783	0.289	0.107	6.00107e-32	Myeloid
Gpx11	5.59997e-137	1.4057	0.952	0.638	7.92788e-133	Myeloid
Tkt1	5.832e-36	1.40553	0.301	0.115	8.25636e-32	Myeloid
Tma7	7.68133e-32	1.31466	0.355	0.159	1.08745e-27	Myeloid
H2afv2	2.98457e-37	1.28147	0.418	0.191	4.22525e-33	Myeloid
Nop10	1.12294e-44	1.27077	0.538	0.268	1.58974e-40	Myeloid
S100a81	6.32388e-97	1.26743	0.871	0.53	8.95272e-93	Myeloid
Spcs2	4.63211e-32	1.26084	0.392	0.186	6.55767e-28	Myeloid
Sec11c1	3.21474e-25	1.2457	0.251	0.102	4.55111e-21	Myeloid
Ncf41	1.01625e-26	1.24293	0.259	0.103	1.4387e-22	Myeloid
Eif5a	1.03871e-88	1.21359	0.89	0.608	1.47051e-84	Myeloid
Ndufb7	1.3725e-29	1.21312	0.343	0.154	1.94304e-25	Myeloid
Atp5h	2.94771e-31	1.18016	0.416	0.204	4.17307e-27	Myeloid
Hmgb22	5.35604e-33	1.13948	0.462	0.235	7.58255e-29	Myeloid
Coro1a3	6.40232e-28	1.11701	0.301	0.125	9.06377e-24	Myeloid
Ndufb2	4.55442e-23	1.10791	0.321	0.155	6.44769e-19	Myeloid
Lsm7	2.71616e-22	1.09644	0.345	0.178	3.84527e-18	Myeloid
Ssr2	1.18476e-26	1.08978	0.382	0.19	1.67726e-22	Myeloid
Ndufa4	8.21902e-48	1.08656	0.707	0.429	1.16357e-43	Myeloid
Bub3	7.17136e-18	1.08082	0.255	0.124	1.01525e-13	Myeloid
Tmem14c	4.8221e-16	1.0718	0.293	0.16	6.82665e-12	Myeloid
Uqcr11	3.39787e-31	1.05982	0.514	0.286	4.81037e-27	Myeloid
Mrp63	1.61046e-18	1.04977	0.251	0.118	2.27993e-14	Myeloid
Prdx2	6.39067e-11	1.0453	0.301	0.192	9.04728e-07	Myeloid
Ngp1	1.2598e-84	1.04488	0.434	0.129	1.7835e-80	Myeloid
Lamtor2	5.56184e-26	1.04255	0.464	0.264	7.87389e-22	Myeloid
Bola2	2.76834e-23	1.01503	0.398	0.216	3.91914e-19	Myeloid
Cycs	5.48264e-15	1.00192	0.269	0.145	7.76178e-11	Myeloid
Llph	2.82086e-15	0.998978	0.277	0.148	3.9935e-11	Myeloid
Dnajc8	2.16149e-16	0.995555	0.297	0.158	3.06002e-12	Myeloid
Sf3b5	7.06799e-18	0.990075	0.303	0.157	1.00062e-13	Myeloid
Atp5j	8.38389e-29	0.983879	0.534	0.307	1.18691e-24	Myeloid
Sdhd	1.53968e-16	0.98292	0.267	0.136	2.17973e-12	Myeloid
Sub12	3.82027e-42	0.977013	0.739	0.489	5.40836e-38	Myeloid
Atpif1	5.39326e-27	0.969939	0.616	0.426	7.63523e-23	Myeloid
H2afz2	3.19013e-39	0.9628	0.639	0.372	4.51626e-35	Myeloid
Eif3g	3.13882e-17	0.960273	0.297	0.153	4.44362e-13	Myeloid
Hnrnpd	9.0212e-20	0.957393	0.353	0.187	1.27713e-15	Myeloid
H3f3b1	7.13084e-62	0.952173	0.928	0.763	1.00951e-57	Myeloid
Taldo12	5.36973e-21	0.950621	0.369	0.198	7.60193e-17	Myeloid
Snrpg	2.82908e-34	0.950589	0.643	0.411	4.00513e-30	Myeloid
Ptma1	9.04287e-68	0.947092	0.928	0.714	1.2802e-63	Myeloid
Msrb11	1.11503e-16	0.917011	0.259	0.126	1.57855e-12	Myeloid
Cenpa1	3.83513e-19	0.914275	0.293	0.143	5.42939e-15	Myeloid
Birc5	2.9458e-13	0.910903	0.259	0.14	4.17037e-09	Myeloid
Atp5o	9.61554e-21	0.909349	0.41	0.227	1.36127e-16	Myeloid
Lsm6	7.43677e-19	0.900004	0.369	0.201	1.05282e-14	Myeloid
Sec61b	1.12244e-21	0.899874	0.508	0.317	1.58903e-17	Myeloid
Romo1	2.65413e-16	0.895172	0.349	0.197	3.75745e-12	Myeloid
Son3	1.73851e-17	0.886947	0.384	0.222	2.46121e-13	Myeloid
Timm13	7.99972e-16	0.881908	0.341	0.194	1.13252e-11	Myeloid
Ubl52	1.78734e-19	0.874021	0.394	0.219	2.53034e-15	Myeloid
Ier21	5.03217e-19	0.863135	0.359	0.194	7.12404e-15	Myeloid
Psmb3	2.78683e-19	0.860797	0.48	0.3	3.94531e-15	Myeloid
Ndufb10	3.98252e-11	0.859898	0.251	0.144	5.63805e-07	Myeloid
Ppia1	1.08047e-22	0.8572	0.574	0.384	1.52962e-18	Myeloid
C1qbp	2.85751e-13	0.856339	0.339	0.206	4.04537e-09	Myeloid
Nhp2	1.58428e-15	0.851702	0.355	0.206	2.24287e-11	Myeloid
Erp29	3.41145e-13	0.850716	0.261	0.141	4.82959e-09	Myeloid
Arpp19	6.1804e-17	0.847063	0.375	0.216	8.7496e-13	Myeloid
Atp5k	2.06612e-20	0.846636	0.522	0.334	2.92501e-16	Myeloid
Cox8a	7.2588e-22	0.836105	0.49	0.295	1.02763e-17	Myeloid
Mybbp1a	1.42556e-14	0.831455	0.335	0.194	2.01816e-10	Myeloid
Tmem256	8.58933e-20	0.831008	0.418	0.236	1.21599e-15	Myeloid
Ndufb5	2.26575e-15	0.829172	0.295	0.156	3.20762e-11	Myeloid
Rps27a	1.69389e-22	0.828878	0.606	0.414	2.39804e-18	Myeloid
Lsm3	7.05419e-13	0.826632	0.291	0.167	9.98662e-09	Myeloid
Cd472	2.52806e-16	0.820056	0.386	0.227	3.57897e-12	Myeloid
Dut1	3.34871e-12	0.80673	0.327	0.199	4.74076e-08	Myeloid
Srsf7	1.99113e-20	0.798935	0.476	0.288	2.81885e-16	Myeloid
Ddx39	1.39978e-11	0.789846	0.311	0.193	1.98167e-07	Myeloid
Mrps14	1.11893e-16	0.783988	0.466	0.298	1.58408e-12	Myeloid
Hnrnpa2b11	7.35511e-19	0.783577	0.518	0.332	1.04126e-14	Myeloid
Rnaset2a2	1.89997e-15	0.777876	0.394	0.237	2.68978e-11	Myeloid
Ndufc1	1.08208e-15	0.764379	0.373	0.215	1.5319e-11	Myeloid
Rpl35	3.72323e-15	0.759598	0.436	0.279	5.27098e-11	Myeloid
mt-Co1	1.14085e-28	0.758977	0.707	0.479	1.61511e-24	Myeloid
Fam96a	3.36061e-13	0.758084	0.289	0.16	4.75761e-09	Myeloid
Uqcr10	1.1175e-15	0.756281	0.486	0.315	1.58204e-11	Myeloid
Psmb6	4.5732e-14	0.755554	0.375	0.23	6.47428e-10	Myeloid
U2af1	4.79939e-13	0.750825	0.347	0.209	6.79449e-09	Myeloid
Phf5a	3.61248e-11	0.750513	0.289	0.172	5.11418e-07	Myeloid
Vamp81	8.30744e-14	0.750494	0.331	0.191	1.17608e-09	Myeloid
Dtymk	4.08334e-14	0.748737	0.333	0.191	5.78078e-10	Myeloid
2010107E04Rik	3.37737e-17	0.741249	0.49	0.309	4.78134e-13	Myeloid
Ndufa1	5.53123e-18	0.7376	0.528	0.348	7.83057e-14	Myeloid
Cdk2ap22	3.0753e-13	0.736964	0.38	0.234	4.3537e-09	Myeloid
Uqcrq	3.87926e-18	0.734246	0.526	0.342	5.49187e-14	Myeloid
Fau	3.07385e-13	0.731037	0.434	0.293	4.35165e-09	Myeloid
Lman2	1.06415e-12	0.728926	0.355	0.217	1.50652e-08	Myeloid
Tomm71	4.23585e-18	0.723084	0.534	0.352	5.9967e-14	Myeloid
Anp32b	4.13554e-11	0.717676	0.363	0.234	5.85468e-07	Myeloid
Manf	2.01616e-10	0.698742	0.398	0.27	2.85428e-06	Myeloid
Camp1	2.13975e-70	0.698199	0.369	0.107	3.02925e-66	Myeloid
Creg1	1.50485e-14	0.696275	0.295	0.156	2.13041e-10	Myeloid
Retnlg1	1.85583e-20	0.693618	0.303	0.146	2.6273e-16	Myeloid
Arpc32	5.23784e-18	0.691449	0.504	0.307	7.41521e-14	Myeloid
Ost4	4.91884e-13	0.688805	0.396	0.253	6.9636e-09	Myeloid
Ppp1ca1	6.98855e-14	0.687212	0.426	0.271	9.89369e-10	Myeloid
Ranbp1	1.04061e-16	0.683493	0.52	0.34	1.47319e-12	Myeloid
Metap2	4.7933e-07	0.679192	0.275	0.185	0.00678588	Myeloid
Rps23	1.69811e-25	0.677769	0.745	0.546	2.40401e-21	Myeloid
Ndufs6	2.49365e-10	0.67553	0.351	0.224	3.53026e-06	Myeloid
Banf1	6.99104e-18	0.674002	0.544	0.35	9.89722e-14	Myeloid
Anp32e	1.81336e-09	0.672682	0.303	0.193	2.56717e-05	Myeloid
Dad11	9.1516e-09	0.667904	0.287	0.182	0.000129559	Myeloid
Dpm3	1.73573e-10	0.665863	0.291	0.176	2.45727e-06	Myeloid
Ndufb4	6.11106e-08	0.659205	0.291	0.193	0.000865142	Myeloid
Slc25a51	7.33271e-27	0.63883	0.821	0.632	1.03809e-22	Myeloid
Fcf1	4.06637e-08	0.636492	0.269	0.17	0.000575675	Myeloid
Pttg11	7.13585e-12	0.627999	0.339	0.206	1.01022e-07	Myeloid
Mrpl42	4.05069e-07	0.622216	0.323	0.228	0.00573457	Myeloid
Srsf3	2.12719e-10	0.613006	0.357	0.231	3.01147e-06	Myeloid
Dpy30	9.8263e-12	0.610419	0.349	0.215	1.39111e-07	Myeloid
Tmem258	6.74245e-16	0.609027	0.556	0.372	9.54528e-12	Myeloid
Nme1	1.45021e-13	0.607034	0.514	0.346	2.05307e-09	Myeloid
Atp5e	1.26517e-10	0.596991	0.452	0.316	1.7911e-06	Myeloid
Srsf5	6.81491e-08	0.594784	0.295	0.195	0.000964787	Myeloid
Gapdh	7.64059e-08	0.593173	0.325	0.22	0.00108168	Myeloid
Psmb2	4.27269e-14	0.591741	0.526	0.354	6.04885e-10	Myeloid
Eif4a1	4.2225e-12	0.585321	0.546	0.401	5.9778e-08	Myeloid
Mrpl18	5.11569e-08	0.582014	0.285	0.186	0.000724228	Myeloid
Rpl10	2.33506e-11	0.581422	0.472	0.328	3.30575e-07	Myeloid
Cox5b	2.82854e-10	0.579973	0.45	0.314	4.00436e-06	Myeloid
Ndufv3	9.84694e-10	0.579864	0.297	0.181	1.39403e-05	Myeloid
Mrpl33	1.28325e-09	0.572357	0.482	0.354	1.8167e-05	Myeloid
Snrpd3	2.04854e-12	0.57186	0.584	0.436	2.90012e-08	Myeloid
Serbp1	4.90711e-12	0.566996	0.602	0.449	6.94699e-08	Myeloid
Gpi11	1.06083e-08	0.564071	0.388	0.27	0.000150181	Myeloid
Park7	5.42587e-09	0.561274	0.458	0.342	7.6814e-05	Myeloid
Gng5	1.76072e-05	0.554209	0.277	0.2	0.249266	Myeloid
Minos1	3.3404e-09	0.551867	0.53	0.402	4.72901e-05	Myeloid
Rpl38	1.4562e-17	0.549647	0.749	0.575	2.06154e-13	Myeloid
Srgn1	4.1572e-43	0.548658	0.679	0.369	5.88535e-39	Myeloid
Trmt112	5.72004e-06	0.544815	0.321	0.237	0.0809786	Myeloid
Ndufc2	4.08446e-06	0.54196	0.279	0.191	0.0578237	Myeloid
Psmb82	2.91658e-07	0.540037	0.279	0.182	0.004129	Myeloid
Rps14	1.75787e-21	0.536456	0.845	0.717	2.48861e-17	Myeloid
Tagln21	1.20471e-09	0.536259	0.492	0.36	1.70551e-05	Myeloid
Hnrnpab	3.00857e-06	0.533531	0.357	0.265	0.0425924	Myeloid
Ncl	5.53074e-09	0.532829	0.392	0.266	7.82988e-05	Myeloid
Cox7c	1.58727e-13	0.532022	0.667	0.54	2.2471e-09	Myeloid
Atp5a1	2.93371e-06	0.52316	0.357	0.263	0.0415325	Myeloid
1110008F13Rik	9.20926e-07	0.522927	0.277	0.186	0.0130375	Myeloid
Tmed9	7.9628e-07	0.519702	0.303	0.209	0.0112729	Myeloid
Psma7	3.24378e-18	0.517895	0.845	0.76	4.59222e-14	Myeloid
Rpl36	7.70625e-20	0.517383	0.817	0.633	1.09097e-15	Myeloid
Ndufb3	6.16591e-08	0.513464	0.319	0.211	0.000872907	Myeloid
Rpl19	5.73391e-08	0.512276	0.367	0.253	0.00081175	Myeloid
Gar1	4.75127e-06	0.511157	0.283	0.195	0.0672638	Myeloid
Ndufb8	1.82166e-10	0.507052	0.488	0.344	2.57892e-06	Myeloid
Cox5a	6.53385e-10	0.50359	0.562	0.438	9.24997e-06	Myeloid
Rps18	8.44306e-19	0.498911	0.815	0.638	1.19528e-14	Myeloid
Rps28	2.13179e-25	0.494151	0.94	0.802	3.01797e-21	Myeloid
0610009D07Rik	2.333e-08	0.491851	0.331	0.216	0.000330283	Myeloid
Oaz1	1.54598e-10	0.489128	0.548	0.399	2.18865e-06	Myeloid
Rpl35a	2.70835e-06	0.487134	0.259	0.172	0.038342	Myeloid
Snrpe	4.48785e-08	0.482792	0.422	0.301	0.000635345	Myeloid
Calr	1.98585e-06	0.481499	0.47	0.369	0.0281137	Myeloid
Sh3bgrl33	7.16445e-07	0.477034	0.44	0.334	0.0101427	Myeloid
Snrpb	3.38539e-08	0.473701	0.468	0.346	0.000479269	Myeloid
Snrpd1	7.87717e-08	0.472848	0.367	0.255	0.00111517	Myeloid
Rps16	8.44847e-09	0.468398	0.564	0.436	0.000119605	Myeloid
Ndufa13	1.69636e-06	0.458185	0.359	0.259	0.0240153	Myeloid
Psma6	0.00261447	0.453082	0.271	0.215	1	Myeloid
Slirp	3.07631e-05	0.452579	0.281	0.204	0.435513	Myeloid
Tuba1b1	1.14828e-08	0.451417	0.47	0.339	0.000162562	Myeloid
Ssr4	9.99203e-05	0.448425	0.341	0.261	1	Myeloid
Myl12b1	5.74271e-05	0.448041	0.363	0.285	0.812996	Myeloid
Serf2	8.37778e-07	0.442108	0.329	0.229	0.0118604	Myeloid
Cox7a2	1.32909e-07	0.431449	0.504	0.387	0.00188159	Myeloid
Gm8730	2.72227e-06	0.424069	0.351	0.252	0.0385392	Myeloid
Rps15	2.6676e-09	0.422631	0.602	0.474	3.77653e-05	Myeloid
Atp5d	8.58395e-05	0.415804	0.259	0.187	1	Myeloid
Cfl11	9.09591e-14	0.415372	0.755	0.615	1.28771e-09	Myeloid
Rpl271	3.44086e-15	0.405725	0.873	0.769	4.87122e-11	Myeloid
Rps11	4.03252e-09	0.404219	0.645	0.522	5.70884e-05	Myeloid
Rps2	4.82173e-16	0.40327	0.861	0.726	6.82613e-12	Myeloid
Cks1b	8.30207e-07	0.403238	0.365	0.26	0.0117532	Myeloid
Rpl22	1.67669e-11	0.396608	0.799	0.651	2.37369e-07	Myeloid
Ndufb6	0.000836934	0.376504	0.255	0.19	1	Myeloid
Zfp706	0.000152376	0.366736	0.371	0.289	1	Myeloid
Eno1	0.00183782	0.361417	0.271	0.215	1	Myeloid
Nedd8	0.000327078	0.35747	0.39	0.315	1	Myeloid
Paip2	0.000284665	0.356698	0.283	0.208	1	Myeloid
Rplp2	1.24712e-10	0.355535	0.841	0.704	1.76555e-06	Myeloid
Ybx1	6.07064e-08	0.353031	0.651	0.513	0.000859421	Myeloid
Cox4i1	8.84917e-09	0.348925	0.675	0.541	0.000125278	Myeloid
Ftl1	1.57788e-08	0.344432	0.498	0.358	0.00022338	Myeloid
Ndufab1	0.000422415	0.324502	0.283	0.21	1	Myeloid
Rpl18a	2.24931e-14	0.323753	0.922	0.801	3.18435e-10	Myeloid
Fus	0.0026655	0.322284	0.287	0.225	1	Myeloid
Rpl41	5.65254e-15	0.30703	0.964	0.881	8.00231e-11	Myeloid
Rpl23	2.69557e-05	0.304281	0.616	0.508	0.381611	Myeloid
Gm2000	0.00705404	0.302241	0.373	0.311	1	Myeloid
Snrpf	2.07434e-05	0.294755	0.534	0.435	0.293665	Myeloid
Arf1	0.0096426	0.292079	0.337	0.28	1	Myeloid
Rpl14	1.6632e-10	0.290118	0.918	0.856	2.35459e-06	Myeloid
Eif3k	0.000643158	0.288135	0.392	0.31	1	Myeloid
Npm1	1.26442e-06	0.286986	0.771	0.682	0.0179004	Myeloid
Ppib	0.00340361	0.28674	0.408	0.342	1	Myeloid
Atp6v0b	0.000836893	0.285865	0.261	0.193	1	Myeloid
Uqcrh	0.00229277	0.28421	0.388	0.315	1	Myeloid
Ndufa5	0.00865768	0.280816	0.337	0.274	1	Myeloid
Dbi	0.000268265	0.280122	0.494	0.394	1	Myeloid
Rps3	6.28216e-08	0.276637	0.861	0.753	0.000889365	Myeloid
Cox6a1	7.01962e-05	0.276215	0.508	0.403	0.993768	Myeloid
Rps17	0.000121336	0.274565	0.488	0.387	1	Myeloid
Atp5c1	0.000218975	0.273587	0.416	0.33	1	Myeloid
Atp5g3	0.00259833	0.270367	0.319	0.253	1	Myeloid
Rpl13a	2.04269e-06	0.269959	0.737	0.612	0.0289183	Myeloid
Sec62	0.00525825	0.268518	0.283	0.22	1	Myeloid
Rps19	5.41295e-12	0.264582	0.956	0.884	7.66312e-08	Myeloid
2700094K13Rik	0.0016785	0.264403	0.297	0.228	1	Myeloid
Rps13	0.00028406	0.263582	0.572	0.49	1	Myeloid
Psma2	0.00596634	0.257534	0.426	0.353	1	Myeloid
Usmg5	0.00844245	0.256648	0.376	0.314	1	Myeloid
Uqcrb	0.00325422	0.251876	0.359	0.289	1	Myeloid
Ccr2	0	3.45402	0.329	0.036	0	Reg-MAC
Thbs1	4.05071e-272	3.26994	0.363	0.059	5.73459e-268	Reg-MAC
Itgam	0	2.96428	0.676	0.125	0	Reg-MAC
Gda	4.10346e-197	2.73708	0.3	0.053	5.80927e-193	Reg-MAC
Adam8	1.3134e-289	2.71828	0.466	0.093	1.85938e-285	Reg-MAC
Basp1	1.51911e-177	2.55269	0.281	0.051	2.1506e-173	Reg-MAC
Sdc3	2.54011e-247	2.53585	0.417	0.084	3.59603e-243	Reg-MAC
Plek	1.22972e-200	2.52254	0.335	0.065	1.74091e-196	Reg-MAC
Ccl7	9.47181e-191	2.51112	0.448	0.126	1.34092e-186	Reg-MAC
Tgfbi	6.31532e-181	2.50306	0.355	0.081	8.9406e-177	Reg-MAC
Ccl2	4.32445e-299	2.49338	0.642	0.182	6.12213e-295	Reg-MAC
Msr1	0	2.4454	0.583	0.127	0	Reg-MAC
Tgm2	3.17913e-149	2.39083	0.387	0.114	4.50069e-145	Reg-MAC
Mafb	1.02172e-138	2.35986	0.276	0.062	1.44645e-134	Reg-MAC
Itgb2	4.57267e-205	2.3243	0.407	0.094	6.47353e-201	Reg-MAC
Fn1	5.41111e-216	2.14954	0.765	0.386	7.6605e-212	Reg-MAC
Msn	1.82236e-156	2.1219	0.367	0.096	2.57992e-152	Reg-MAC
Maf	1.79697e-137	2.1206	0.309	0.076	2.54397e-133	Reg-MAC
Lilrb42	3.40224e-294	2.10348	0.642	0.171	4.81655e-290	Reg-MAC
Picalm	4.73071e-160	2.09906	0.393	0.108	6.69727e-156	Reg-MAC
Cd532	2.47836e-218	2.08922	0.509	0.139	3.50862e-214	Reg-MAC
Sirpa	1.20053e-115	2.06141	0.278	0.071	1.6996e-111	Reg-MAC
Emilin2	6.20643e-166	2.04626	0.398	0.106	8.78644e-162	Reg-MAC
Ccl9	5.39677e-247	2.00952	0.601	0.177	7.64021e-243	Reg-MAC
Lat2	1.76329e-122	1.98514	0.311	0.083	2.49628e-118	Reg-MAC
Cybb1	6.69655e-201	1.97937	0.46	0.118	9.4803e-197	Reg-MAC
Il1b1	2.10794e-119	1.95495	0.463	0.184	2.98422e-115	Reg-MAC
Arg1	1.59407e-305	1.9509	0.738	0.238	2.25672e-301	Reg-MAC
Gp49a1	1.37353e-176	1.93966	0.454	0.129	1.94451e-172	Reg-MAC
Mpeg11	1.28253e-161	1.92956	0.391	0.103	1.81568e-157	Reg-MAC
Metrnl	1.47673e-91	1.91725	0.272	0.082	2.0906e-87	Reg-MAC
Ccl12	2.17968e-114	1.90747	0.32	0.092	3.08577e-110	Reg-MAC
Ms4a6d	1.78718e-165	1.90367	0.452	0.133	2.53011e-161	Reg-MAC
Osm	8.92393e-118	1.89482	0.299	0.08	1.26336e-113	Reg-MAC
Cd14	3.0695e-300	1.88442	0.752	0.246	4.3455e-296	Reg-MAC
Ctsc1	0	1.86098	0.78	0.247	0	Reg-MAC
Lcp13	1.12034e-133	1.85845	0.374	0.109	1.58607e-129	Reg-MAC
App	4.15609e-128	1.85655	0.431	0.15	5.88378e-124	Reg-MAC
Lyz21	0	1.84396	0.977	0.557	0	Reg-MAC
Crip12	8.03267e-228	1.83955	0.688	0.252	1.13718e-223	Reg-MAC
Cxcl2	4.12055e-256	1.83862	0.781	0.327	5.83347e-252	Reg-MAC
Ms4a6c	3.42048e-131	1.80876	0.378	0.113	4.84237e-127	Reg-MAC
Ccl6	3.06515e-290	1.80666	0.887	0.442	4.33933e-286	Reg-MAC
Ccl41	1.00368e-126	1.79264	0.487	0.187	1.42091e-122	Reg-MAC
Cfp1	5.97139e-224	1.78366	0.609	0.188	8.4537e-220	Reg-MAC
Samhd1	3.29872e-84	1.77523	0.317	0.113	4.67e-80	Reg-MAC
Cd300lf1	1.67602e-82	1.76384	0.264	0.081	2.37274e-78	Reg-MAC
Laptm52	5.39019e-169	1.75706	0.503	0.159	7.6309e-165	Reg-MAC
Nr4a11	1.00564e-77	1.75223	0.284	0.098	1.42369e-73	Reg-MAC
Cd523	2.5913e-122	1.72315	0.407	0.136	3.66851e-118	Reg-MAC
Fcgr2b	1.47239e-144	1.63166	0.473	0.157	2.08446e-140	Reg-MAC
Lrp1	2.73103e-75	1.62004	0.298	0.107	3.86632e-71	Reg-MAC
Ccl3	1.89574e-72	1.58391	0.295	0.106	2.68379e-68	Reg-MAC
Mcl1	2.38059e-85	1.57293	0.388	0.158	3.3702e-81	Reg-MAC
Litaf	2.02673e-72	1.57173	0.312	0.119	2.86924e-68	Reg-MAC
Cotl13	3.68625e-117	1.54167	0.444	0.159	5.21862e-113	Reg-MAC
Fcgr3	1.30702e-137	1.53644	0.492	0.173	1.85035e-133	Reg-MAC
Psap1	3.30891e-118	1.53578	0.47	0.18	4.68442e-114	Reg-MAC
Unc93b1	4.13418e-72	1.52089	0.294	0.106	5.85276e-68	Reg-MAC
Actg13	1.8805e-83	1.52044	0.421	0.185	2.66222e-79	Reg-MAC
Cd44	2.51201e-82	1.50476	0.431	0.198	3.55625e-78	Reg-MAC
Gnai22	9.54787e-123	1.47839	0.605	0.298	1.35169e-118	Reg-MAC
Ucp21	1.7752e-102	1.47828	0.414	0.152	2.51315e-98	Reg-MAC
Ier3	4.8323e-127	1.47562	0.636	0.318	6.84108e-123	Reg-MAC
Cd68	9.42329e-97	1.47546	0.405	0.152	1.33405e-92	Reg-MAC
Ctsd	4.61823e-185	1.47438	0.729	0.333	6.53803e-181	Reg-MAC
Btg22	6.82465e-50	1.47006	0.252	0.103	9.66166e-46	Reg-MAC
Coro1a4	1.13315e-70	1.46129	0.313	0.118	1.6042e-66	Reg-MAC
Lamp2	2.49371e-77	1.45491	0.362	0.146	3.53034e-73	Reg-MAC
Alox5ap2	1.67839e-101	1.41998	0.413	0.151	2.37609e-97	Reg-MAC
Zfp361	5.49558e-110	1.41172	0.616	0.315	7.7801e-106	Reg-MAC
Ctss1	4.34931e-246	1.4069	0.835	0.32	6.15732e-242	Reg-MAC
Pf4	1.17693e-81	1.40427	0.482	0.237	1.66618e-77	Reg-MAC
Ncf42	5.35394e-54	1.37947	0.255	0.098	7.57958e-50	Reg-MAC
Fcer1g2	1.53121e-183	1.33741	0.759	0.325	2.16773e-179	Reg-MAC
Wfdc17	8.15173e-136	1.33128	0.685	0.354	1.15404e-131	Reg-MAC
Hmox1	3.04555e-51	1.3256	0.31	0.138	4.31159e-47	Reg-MAC
Grn	1.83682e-96	1.31842	0.486	0.207	2.60038e-92	Reg-MAC
Trf	4.78127e-51	1.30382	0.28	0.118	6.76885e-47	Reg-MAC
Tyrobp2	1.44321e-140	1.29817	0.661	0.293	2.04315e-136	Reg-MAC
Rap1b	4.1575e-69	1.26617	0.47	0.243	5.88577e-65	Reg-MAC
Neat1	1.51335e-36	1.25633	0.254	0.12	2.14244e-32	Reg-MAC
Atp1a1	2.42243e-45	1.25555	0.308	0.147	3.42943e-41	Reg-MAC
Efhd2	2.50529e-44	1.21627	0.277	0.124	3.54674e-40	Reg-MAC
Cebpb	7.96457e-86	1.19779	0.532	0.261	1.12754e-81	Reg-MAC
Dusp1	1.97442e-87	1.19135	0.648	0.384	2.79519e-83	Reg-MAC
Plin2	1.39752e-57	1.19092	0.415	0.21	1.97847e-53	Reg-MAC
Ctsb	1.35114e-150	1.17941	0.827	0.506	1.91281e-146	Reg-MAC
Flna1	2.82261e-38	1.165	0.307	0.156	3.99596e-34	Reg-MAC
Srgn2	1.8443e-183	1.14768	0.773	0.351	2.61097e-179	Reg-MAC
Sdcbp	8.5056e-71	1.13267	0.548	0.31	1.20414e-66	Reg-MAC
Fos1	1.73735e-88	1.11764	0.667	0.396	2.45956e-84	Reg-MAC
Shisa51	1.01883e-32	1.10461	0.282	0.147	1.44236e-28	Reg-MAC
Lamp1	6.71259e-75	1.10395	0.589	0.343	9.50301e-71	Reg-MAC
Plaur1	3.25866e-33	1.07607	0.332	0.186	4.61329e-29	Reg-MAC
P4hb	3.79818e-78	1.06857	0.646	0.408	5.37709e-74	Reg-MAC
Grina	2.83309e-23	1.05322	0.252	0.144	4.0108e-19	Reg-MAC
Atp1b3	1.00775e-31	1.05258	0.28	0.147	1.42667e-27	Reg-MAC
Cap12	1.53077e-41	1.02006	0.424	0.248	2.16711e-37	Reg-MAC
Klf6	9.45997e-26	1.00485	0.272	0.152	1.33925e-21	Reg-MAC
Ctsa	1.12585e-39	0.986423	0.315	0.155	1.59387e-35	Reg-MAC
Lgmn	5.15044e-83	0.978387	0.568	0.283	7.29148e-79	Reg-MAC
Junb1	8.04586e-68	0.965318	0.671	0.447	1.13905e-63	Reg-MAC
Actb3	5.96718e-125	0.9455	0.922	0.746	8.44773e-121	Reg-MAC
Fam49b1	5.14321e-22	0.942614	0.258	0.148	7.28125e-18	Reg-MAC
Ifi27l2a1	1.9406e-20	0.920642	0.291	0.179	2.74731e-16	Reg-MAC
Gpx12	6.14828e-82	0.919748	0.813	0.636	8.70412e-78	Reg-MAC
Actr33	3.85615e-27	0.919695	0.336	0.202	5.45915e-23	Reg-MAC
Ifitm31	4.50697e-95	0.892582	0.864	0.691	6.38052e-91	Reg-MAC
Rab5c	1.16968e-21	0.885285	0.282	0.171	1.65591e-17	Reg-MAC
Arpc33	5.62641e-42	0.871786	0.487	0.301	7.9653e-38	Reg-MAC
Cdc42se13	9.86358e-25	0.852464	0.327	0.197	1.39639e-20	Reg-MAC
Cyba1	1.98512e-62	0.840069	0.645	0.412	2.81034e-58	Reg-MAC
Sepp1	2.84334e-30	0.836648	0.256	0.126	4.02531e-26	Reg-MAC
Dazap2	5.35318e-20	0.834984	0.301	0.191	7.57849e-16	Reg-MAC
mt-Rnr23	1.03586e-32	0.833831	0.537	0.384	1.46646e-28	Reg-MAC
Ctsz	9.77759e-30	0.833119	0.387	0.241	1.38421e-25	Reg-MAC
Rbms1	7.81407e-23	0.822298	0.352	0.227	1.10624e-18	Reg-MAC
Coro1b	7.94455e-28	0.805188	0.395	0.251	1.12471e-23	Reg-MAC
Arpc51	1.03611e-29	0.797138	0.454	0.307	1.46681e-25	Reg-MAC
Cd741	1.24485e-72	0.79636	0.477	0.229	1.76234e-68	Reg-MAC
Cxcl1	9.81009e-20	0.793022	0.368	0.252	1.38881e-15	Reg-MAC
Fxyd52	1.35932e-34	0.770615	0.52	0.356	1.92438e-30	Reg-MAC
Prdx51	2.00657e-47	0.770283	0.675	0.491	2.84071e-43	Reg-MAC
Ftl11	2.40061e-35	0.764804	0.519	0.351	3.39855e-31	Reg-MAC
Npc2	1.5416e-36	0.738007	0.615	0.456	2.18245e-32	Reg-MAC
Plac83	1.40492e-06	0.720999	0.314	0.262	0.0198895	Reg-MAC
Snx5	7.93818e-16	0.718541	0.324	0.222	1.12381e-11	Reg-MAC
Hilpda	3.77477e-25	0.716457	0.396	0.255	5.34395e-21	Reg-MAC
Cdkn1a	1.96644e-27	0.711789	0.459	0.313	2.78389e-23	Reg-MAC
Atp6v0b1	6.06454e-13	0.66933	0.276	0.189	8.58557e-09	Reg-MAC
Capzb2	9.70175e-17	0.663809	0.363	0.252	1.37348e-12	Reg-MAC
Id22	2.6382e-22	0.658388	0.298	0.175	3.7349e-18	Reg-MAC
Nfkbia	4.506e-35	0.634689	0.669	0.523	6.37915e-31	Reg-MAC
Tmsb4x3	3.57093e-147	0.627348	0.998	0.971	5.05536e-143	Reg-MAC
Gabarap	3.58624e-16	0.623708	0.394	0.287	5.07704e-12	Reg-MAC
Gpi12	1.29132e-11	0.621145	0.351	0.268	1.82813e-07	Reg-MAC
Klf22	1.78084e-16	0.60467	0.362	0.252	2.52114e-12	Reg-MAC
Psmb83	1.60078e-09	0.581562	0.253	0.18	2.26623e-05	Reg-MAC
Ifitm2	9.61753e-19	0.578395	0.518	0.398	1.36155e-14	Reg-MAC
Rab11a	5.70555e-09	0.575311	0.257	0.188	8.07735e-05	Reg-MAC
Clta	2.82068e-11	0.55815	0.324	0.236	3.99324e-07	Reg-MAC
Rgs12	9.42024e-21	0.551987	0.273	0.156	1.33362e-16	Reg-MAC
Cdc421	3.23717e-15	0.544967	0.46	0.354	4.58286e-11	Reg-MAC
Arhgdia	1.70388e-08	0.527582	0.29	0.223	0.000241218	Reg-MAC
Ostf11	1.67363e-11	0.526922	0.318	0.229	2.36935e-07	Reg-MAC
Rhoa	2.05487e-08	0.504708	0.323	0.254	0.000290908	Reg-MAC
Calr1	3.09012e-13	0.487922	0.464	0.366	4.37469e-09	Reg-MAC
Atox11	1.52427e-11	0.476456	0.396	0.307	2.15791e-07	Reg-MAC
Ubc	3.21104e-19	0.475769	0.526	0.39	4.54586e-15	Reg-MAC
Ctsl	1.09784e-17	0.454627	0.879	0.857	1.55421e-13	Reg-MAC
H2-Aa1	3.22056e-26	0.443055	0.263	0.139	4.55934e-22	Reg-MAC
H2-Ab11	1.38022e-19	0.427681	0.252	0.144	1.95397e-15	Reg-MAC
Atp6v0e1	6.79585e-09	0.425991	0.429	0.356	9.62089e-05	Reg-MAC
Capza2	3.99571e-05	0.423585	0.297	0.248	0.565672	Reg-MAC
Arpc1b	4.84742e-12	0.420173	0.552	0.466	6.8625e-08	Reg-MAC
Arpc23	3.52571e-19	0.413089	0.672	0.575	4.99134e-15	Reg-MAC
Apoe	7.09053e-52	0.40916	0.68	0.445	1.00381e-47	Reg-MAC
Pla2g7	5.34054e-09	0.398796	0.301	0.225	7.5606e-05	Reg-MAC
Arf11	5.76226e-06	0.376734	0.337	0.278	0.0815764	Reg-MAC
1110007C09Rik	8.68517e-06	0.363449	0.275	0.218	0.122956	Reg-MAC
Eif4a11	6.555e-08	0.363174	0.471	0.401	0.000927991	Reg-MAC
Capg	3.28074e-06	0.354681	0.372	0.31	0.0464454	Reg-MAC
Aldoa	1.49757e-09	0.342936	0.522	0.441	2.12011e-05	Reg-MAC
H2-K12	1.37607e-13	0.341017	0.683	0.587	1.9481e-09	Reg-MAC
Emp1	0.000101987	0.296101	0.383	0.335	1	Reg-MAC
mt-Rnr11	0.000595824	0.288888	0.314	0.268	1	Reg-MAC
Cfl12	6.22694e-11	0.284115	0.683	0.615	8.81549e-07	Reg-MAC
Rac1	0.000343217	0.281627	0.335	0.29	1	Reg-MAC
Tagln22	0.000699621	0.281571	0.401	0.362	1	Reg-MAC
C1qc	2.16972e-14	0.26094	0.331	0.217	3.07167e-10	Reg-MAC
C1qa	1.67315e-11	0.260449	0.288	0.193	2.36868e-07	Reg-MAC
Tmbim6	0.00120475	0.256446	0.396	0.357	1	Reg-MAC
Calm11	6.89199e-14	0.255614	0.919	0.883	9.75699e-10	Reg-MAC
C1qc1	0	3.70974	0.626	0.111	0	M2-MAC
C1qa1	0	3.61076	0.577	0.092	0	M2-MAC
Slpi	1.00367e-106	3.58164	0.284	0.139	1.4209e-102	M2-MAC
C1qb	0	3.55182	0.552	0.085	0	M2-MAC
Sepp11	0	3.47323	0.405	0.058	0	M2-MAC
Saa3	1.51554e-100	3.40394	0.313	0.173	2.14555e-96	M2-MAC
Apoe1	0	3.19578	0.853	0.351	0	M2-MAC
Rgs13	0	3.11007	0.456	0.081	0	M2-MAC
Arg11	0	3.09678	0.618	0.174	0	M2-MAC
Ctss2	0	3.02624	0.872	0.208	0	M2-MAC
Ccl121	1.24028e-263	3.0253	0.269	0.062	1.75586e-259	M2-MAC
Pf41	0	2.98377	0.532	0.175	0	M2-MAC
Trf1	0	2.96489	0.368	0.061	0	M2-MAC
Ctsh	0	2.96082	0.288	0.042	0	M2-MAC
Fcgr2b1	0	2.82691	0.486	0.091	0	M2-MAC
Lgmn1	0	2.82519	0.706	0.188	0	M2-MAC
Maf1	0	2.789	0.269	0.041	0	M2-MAC
Csf1r	0	2.78865	0.279	0.045	0	M2-MAC
Fcgr31	0	2.78006	0.529	0.1	0	M2-MAC
Ctsc2	0	2.76896	0.717	0.16	0	M2-MAC
Cd681	0	2.72968	0.463	0.086	0	M2-MAC
Wfdc171	0	2.68246	0.66	0.296	0	M2-MAC
Ms4a6d1	0	2.63132	0.425	0.079	0	M2-MAC
Cfp2	0	2.61207	0.556	0.12	0	M2-MAC
Ccl61	0	2.61145	0.803	0.379	0	M2-MAC
Ms4a6c1	0	2.52361	0.346	0.07	0	M2-MAC
Ctsa1	0	2.52037	0.419	0.094	0	M2-MAC
Msr11	0	2.48695	0.433	0.08	0	M2-MAC
Srgn3	0	2.45103	0.664	0.299	0	M2-MAC
Cotl14	0	2.4238	0.454	0.101	0	M2-MAC
Ifi301	6.01843e-253	2.40464	0.251	0.054	8.52029e-249	M2-MAC
Unc93b11	0	2.39937	0.307	0.065	0	M2-MAC
Cd141	0	2.38219	0.601	0.189	0	M2-MAC
Fcer1g3	0	2.37811	0.788	0.232	0	M2-MAC
Ccl31	1.33563e-260	2.3691	0.287	0.071	1.89085e-256	M2-MAC
Ccl42	0	2.35862	0.446	0.14	0	M2-MAC
Hmox11	6.88919e-208	2.34641	0.311	0.104	9.75302e-204	M2-MAC
Ccl91	0	2.33476	0.481	0.128	0	M2-MAC
Rgs22	1.7721e-247	2.29069	0.268	0.064	2.50876e-243	M2-MAC
Cxcl21	0	2.28172	0.626	0.282	0	M2-MAC
Mpeg12	7.53261e-275	2.2662	0.299	0.072	1.06639e-270	M2-MAC
Lyz22	0	2.2536	0.92	0.491	0	M2-MAC
Psap2	0	2.24543	0.451	0.129	0	M2-MAC
Grn1	0	2.24358	0.515	0.144	0	M2-MAC
Tyrobp3	0	2.21481	0.711	0.207	0	M2-MAC
Ucp22	0	2.20975	0.404	0.104	0	M2-MAC
Ctsd1	0	2.19977	0.686	0.268	0	M2-MAC
Cd742	0	2.18736	0.49	0.176	0	M2-MAC
Laptm53	0	2.149	0.431	0.111	0	M2-MAC
Gp49a2	0	2.14591	0.365	0.09	0	M2-MAC
Ccl71	7.11672e-242	2.13526	0.323	0.098	1.00751e-237	M2-MAC
Ctsb1	0	2.11915	0.858	0.434	0	M2-MAC
Sdc31	2.47687e-236	2.11657	0.262	0.063	3.50651e-232	M2-MAC
AW1120101	4.27891e-218	2.11315	0.288	0.084	6.05765e-214	M2-MAC
Ccl21	0	2.09891	0.449	0.146	0	M2-MAC
Lilrb43	0	2.08185	0.474	0.126	0	M2-MAC
Cd533	0	2.0649	0.392	0.1	0	M2-MAC
Emilin21	8.35838e-231	2.03415	0.289	0.079	1.1833e-226	M2-MAC
Efhd21	7.67969e-204	1.95225	0.289	0.09	1.08721e-199	M2-MAC
Cybb2	1.16066e-258	1.94462	0.324	0.089	1.64315e-254	M2-MAC
Spi11	6.61106e-214	1.9416	0.268	0.071	9.35928e-210	M2-MAC
Alox5ap3	4.34648e-263	1.93578	0.363	0.113	6.15331e-259	M2-MAC
Adam81	9.02951e-213	1.86113	0.272	0.074	1.27831e-208	M2-MAC
Lcp14	8.73471e-202	1.85202	0.282	0.083	1.23657e-197	M2-MAC
Hexb	8.80364e-174	1.84965	0.281	0.096	1.24633e-169	M2-MAC
Itgam1	0	1.83987	0.384	0.099	0	M2-MAC
Crip13	0	1.82345	0.578	0.198	0	M2-MAC
H2-Aa2	5.3623e-204	1.82092	0.307	0.102	7.59141e-200	M2-MAC
Id23	5.409e-181	1.81387	0.345	0.138	7.65753e-177	M2-MAC
H2-Ab12	4.28157e-212	1.77989	0.317	0.105	6.06142e-208	M2-MAC
Pla2g71	1.94953e-168	1.66521	0.39	0.185	2.75995e-164	M2-MAC
Il1b2	1.58646e-160	1.60406	0.36	0.159	2.24595e-156	M2-MAC
Creg11	4.90257e-127	1.561	0.289	0.124	6.94058e-123	M2-MAC
Serinc3	2.72605e-110	1.54702	0.255	0.108	3.85927e-106	M2-MAC
Hilpda1	3.20397e-151	1.54291	0.419	0.221	4.53586e-147	M2-MAC
Plin21	1.83011e-172	1.54131	0.389	0.177	2.59088e-168	M2-MAC
Ier31	5.05664e-198	1.51816	0.527	0.286	7.15868e-194	M2-MAC
Ninj1	1.80125e-113	1.51697	0.25	0.102	2.55003e-109	M2-MAC
Ctsz1	1.54388e-204	1.50207	0.439	0.198	2.18567e-200	M2-MAC
Cyba2	0	1.47462	0.693	0.353	0	M2-MAC
Cebpb1	7.16788e-202	1.4417	0.469	0.226	1.01476e-197	M2-MAC
Sat1	8.34652e-171	1.39938	0.454	0.233	1.18162e-166	M2-MAC
Sdcbp1	3.11195e-231	1.38472	0.535	0.267	4.40559e-227	M2-MAC
Cd524	2.4955e-135	1.32201	0.293	0.115	3.53288e-131	M2-MAC
Lamp21	8.20458e-105	1.31905	0.279	0.127	1.16152e-100	M2-MAC
Tmsb4x4	0	1.2922	0.998	0.965	0	M2-MAC
Ftl12	4.57261e-177	1.28925	0.544	0.311	6.47345e-173	M2-MAC
Rnaset2a3	2.82139e-107	1.26068	0.37	0.206	3.99425e-103	M2-MAC
Lamp11	3.14487e-202	1.2353	0.552	0.306	4.4522e-198	M2-MAC
Zfp362	2.47155e-178	1.21394	0.518	0.284	3.49898e-174	M2-MAC
App1	1.07938e-91	1.19452	0.283	0.137	1.52808e-87	M2-MAC
Arpc34	3.33386e-168	1.17902	0.491	0.264	4.71975e-164	M2-MAC
Itm2b1	2.80924e-264	1.17239	0.748	0.514	3.97704e-260	M2-MAC
Junb2	1.01773e-189	1.16656	0.635	0.414	1.4408e-185	M2-MAC
Fos2	4.86875e-207	1.16313	0.618	0.356	6.8927e-203	M2-MAC
Npc21	1.52926e-206	1.10273	0.653	0.415	2.16497e-202	M2-MAC
Cxcl11	3.136e-26	1.09337	0.314	0.244	4.43964e-22	M2-MAC
Rap1b1	1.7946e-116	1.08618	0.403	0.218	2.54062e-112	M2-MAC
Nfkbia1	5.44281e-126	1.05228	0.657	0.498	7.70539e-122	M2-MAC
P4hb1	9.76398e-142	1.04121	0.578	0.381	1.38229e-137	M2-MAC
Coro1b1	2.0222e-77	1.028	0.372	0.229	2.86283e-73	M2-MAC
Fth1	0	1.00451	0.985	0.956	0	M2-MAC
Gpx13	4.45298e-215	1.00265	0.791	0.608	6.30409e-211	M2-MAC
Psmb84	1.04746e-72	0.997615	0.29	0.155	1.48289e-68	M2-MAC
Mcl11	1.11721e-61	0.995365	0.267	0.147	1.58163e-57	M2-MAC
Snx51	1.50467e-68	0.988027	0.332	0.2	2.13017e-64	M2-MAC
Clta1	6.5004e-78	0.983084	0.354	0.21	9.20262e-74	M2-MAC
Rab5c1	3.83796e-56	0.976871	0.266	0.153	5.4334e-52	M2-MAC
Atp6v0b2	7.27015e-50	0.927638	0.279	0.171	1.02924e-45	M2-MAC
Actr34	1.97879e-62	0.926367	0.309	0.184	2.80137e-58	M2-MAC
Dusp11	1.47419e-114	0.910709	0.549	0.36	2.08701e-110	M2-MAC
Cdkn1a1	1.70047e-59	0.867422	0.421	0.295	2.40735e-55	M2-MAC
Ifi27l2a2	2.10888e-38	0.852314	0.261	0.166	2.98554e-34	M2-MAC
Capzb3	5.45626e-63	0.846233	0.361	0.231	7.72442e-59	M2-MAC
Gabarap1	5.98794e-65	0.816846	0.401	0.264	8.47712e-61	M2-MAC
Taldo13	3.3485e-40	0.803427	0.279	0.182	4.74048e-36	M2-MAC
Fxyd53	9.55316e-73	0.7977	0.479	0.336	1.35244e-68	M2-MAC
Prdx52	7.55154e-104	0.794158	0.625	0.469	1.06907e-99	M2-MAC
Arpc52	1.38643e-67	0.78147	0.424	0.287	1.96277e-63	M2-MAC
Ostf12	2.45687e-39	0.733359	0.314	0.213	3.47819e-35	M2-MAC
Gnai23	5.48085e-55	0.722956	0.416	0.291	7.75925e-51	M2-MAC
Actg14	2.79405e-31	0.679135	0.268	0.182	3.95554e-27	M2-MAC
Atp6v0e2	1.04467e-48	0.666294	0.45	0.336	1.47894e-44	M2-MAC
Vamp82	1.21434e-26	0.64132	0.257	0.178	1.71914e-22	M2-MAC
1110007C09Rik1	4.28321e-21	0.641087	0.274	0.207	6.06374e-17	M2-MAC
Arpc24	1.36078e-91	0.635419	0.69	0.551	1.92645e-87	M2-MAC
Capza21	1.06947e-27	0.612898	0.315	0.233	1.51405e-23	M2-MAC
Snx3	2.71712e-21	0.58848	0.282	0.212	3.84663e-17	M2-MAC
Tmem2561	6.0522e-24	0.587624	0.3	0.225	8.5681e-20	M2-MAC
Klf23	6.63013e-18	0.567606	0.308	0.246	9.38628e-14	M2-MAC
Cdc422	5.67118e-38	0.560338	0.44	0.339	8.02869e-34	M2-MAC
Atox12	2.60033e-26	0.538729	0.375	0.296	3.68128e-22	M2-MAC
Akr1a1	1.10802e-26	0.538268	0.359	0.276	1.56862e-22	M2-MAC
Arpc1b1	3.9591e-48	0.534606	0.554	0.449	5.6049e-44	M2-MAC
Pdia6	1.11298e-29	0.533865	0.416	0.332	1.57564e-25	M2-MAC
Ctsl1	1.74648e-23	0.531105	0.854	0.86	2.47249e-19	M2-MAC
H2-K13	1.54118e-60	0.524069	0.682	0.568	2.18185e-56	M2-MAC
H2-D1	2.50616e-158	0.513314	0.971	0.943	3.54797e-154	M2-MAC
Psma61	1.68884e-10	0.48203	0.25	0.208	2.39089e-06	M2-MAC
Cfl13	7.35387e-52	0.465913	0.693	0.599	1.04109e-47	M2-MAC
Psmb61	3.3826e-12	0.444689	0.273	0.224	4.78874e-08	M2-MAC
Lgals3	1.19403e-45	0.435587	0.757	0.678	1.69039e-41	M2-MAC
Cap13	7.04571e-12	0.411826	0.3	0.249	9.97462e-08	M2-MAC
Cst31	2.70511e-63	0.408195	0.614	0.492	3.82962e-59	M2-MAC
Serf21	3.23272e-12	0.398069	0.273	0.221	4.57657e-08	M2-MAC
Capg1	1.68056e-12	0.382118	0.353	0.303	2.37917e-08	M2-MAC
mt-Rnr24	2.17341e-10	0.365451	0.429	0.384	3.0769e-06	M2-MAC
Sh3bgrl34	2.1014e-12	0.362128	0.377	0.326	2.97496e-08	M2-MAC
Pdia3	6.38638e-09	0.361458	0.294	0.254	9.0412e-05	M2-MAC
Serp1	7.40496e-07	0.353323	0.27	0.238	0.0104832	M2-MAC
Calm12	8.33519e-62	0.348865	0.909	0.879	1.18001e-57	M2-MAC
B2m	6.13795e-57	0.326803	0.967	0.938	8.68949e-53	M2-MAC
Aldoa1	1.59024e-13	0.320238	0.484	0.436	2.25131e-09	M2-MAC
Ifitm32	1.37486e-26	0.319134	0.745	0.69	1.94639e-22	M2-MAC
Rhoa1	1.50452e-06	0.30325	0.284	0.252	0.0212995	M2-MAC
Pfn12	9.39602e-44	0.302976	0.893	0.854	1.33019e-39	M2-MAC
Tmbim61	1.1275e-08	0.300033	0.39	0.351	0.00015962	M2-MAC
Calr2	4.49728e-11	0.296665	0.408	0.363	6.3668e-07	M2-MAC
Ifitm21	2.26422e-13	0.291397	0.45	0.394	3.20546e-09	M2-MAC
Arf12	3.57472e-05	0.258666	0.302	0.277	0.506073	M2-MAC
Laptm4a	5.69202e-05	0.255614	0.306	0.28	0.805819	M2-MAC
Col1a2	0	2.0353	0.409	0.128	0	myCAF
Cd34	3.41761e-210	1.92127	0.263	0.079	4.83831e-206	myCAF
Baiap2l1	0	1.8638	0.505	0.178	0	myCAF
Ybx3	3.02064e-197	1.79488	0.27	0.086	4.27633e-193	myCAF
Tinagl1	2.29135e-180	1.7149	0.261	0.088	3.24387e-176	myCAF
Serpinh1	2.01572e-272	1.47267	0.454	0.191	2.85365e-268	myCAF
Calu	8.3113e-174	1.46422	0.319	0.132	1.17663e-169	myCAF
Axl	1.72656e-135	1.34743	0.252	0.099	2.44429e-131	myCAF
Mybbp1a1	1.97968e-151	1.32237	0.302	0.128	2.80264e-147	myCAF
Ccnd1	5.39977e-166	1.31854	0.339	0.149	7.64446e-162	myCAF
Pcolce	3.44227e-179	1.26345	0.37	0.167	4.87322e-175	myCAF
Actn4	9.68274e-146	1.25407	0.335	0.158	1.37078e-141	myCAF
Egr1	5.18718e-91	1.20064	0.252	0.126	7.34349e-87	myCAF
Eef1a1	1.2007e-184	1.15526	0.467	0.254	1.69983e-180	myCAF
Cav1	6.70682e-139	1.14942	0.341	0.166	9.49484e-135	myCAF
Igfbp6	1.12169e-97	1.11207	0.261	0.127	1.58798e-93	myCAF
Tm4sf1	2.05578e-172	1.10725	0.422	0.211	2.91037e-168	myCAF
Eef2	7.36307e-254	1.09716	0.608	0.351	1.04239e-249	myCAF
Hsp90ab1	0	1.0642	0.858	0.656	0	myCAF
Tpm1	7.94723e-97	1.0571	0.279	0.142	1.12509e-92	myCAF
Vim	0	1.0457	0.831	0.602	0	myCAF
Emp11	3.86943e-138	1.00749	0.449	0.263	5.47795e-134	myCAF
Hdgf	1.55571e-106	1.00713	0.364	0.208	2.20242e-102	myCAF
Hspd1	1.29815e-93	0.968463	0.316	0.174	1.83779e-89	myCAF
Hspa9	9.88998e-112	0.964672	0.381	0.218	1.40012e-107	myCAF
Lmna	5.00277e-98	0.957875	0.339	0.191	7.08241e-94	myCAF
mt-Cytb	0	0.955204	0.979	0.926	0	myCAF
Ubc1	5.09279e-129	0.896535	0.506	0.326	7.20987e-125	myCAF
mt-Nd41	0	0.870912	0.866	0.724	0	myCAF
Cct2	5.78217e-66	0.870884	0.279	0.165	8.18582e-62	myCAF
Nap1l1	2.7342e-91	0.863244	0.36	0.213	3.8708e-87	myCAF
mt-Nd2	2.17561e-206	0.84134	0.757	0.597	3.08001e-202	myCAF
Tpt1	4.07832e-209	0.824993	0.734	0.555	5.77368e-205	myCAF
Hnrnpu1	2.32781e-60	0.823545	0.252	0.144	3.29548e-56	myCAF
Gnb2l11	5.49047e-194	0.821299	0.693	0.495	7.77286e-190	myCAF
Gm87301	3.18957e-71	0.80423	0.331	0.204	4.51547e-67	myCAF
Ptms1	3.83341e-85	0.80207	0.365	0.218	5.42696e-81	myCAF
Pabpc1	7.4759e-245	0.800798	0.79	0.611	1.05836e-240	myCAF
Gar11	4.25824e-62	0.791166	0.264	0.153	6.02839e-58	myCAF
Ncl1	6.27801e-75	0.790623	0.349	0.216	8.88778e-71	myCAF
Pcbp2	1.11127e-110	0.787135	0.509	0.339	1.57323e-106	myCAF
Hmgn1	1.09332e-72	0.778509	0.317	0.188	1.54782e-68	myCAF
Cyb5r3	9.40515e-71	0.763384	0.333	0.203	1.33149e-66	myCAF
Cyr61	4.63717e-80	0.745278	0.351	0.208	6.56484e-76	myCAF
Rpl39l	2.21952e-89	0.737651	0.392	0.236	3.14217e-85	myCAF
Prmt1	3.92533e-54	0.70271	0.301	0.192	5.55709e-50	myCAF
Rpl7a	1.60344e-102	0.690233	0.557	0.396	2.26999e-98	myCAF
Tnfrsf12a	4.22928e-85	0.685542	0.393	0.238	5.9874e-81	myCAF
Rpsa1	5.31437e-133	0.681433	0.653	0.479	7.52355e-129	myCAF
Rpl12	1.13263e-140	0.670205	0.667	0.485	1.60346e-136	myCAF
Tmem176b	1.34044e-46	0.643499	0.279	0.18	1.89766e-42	myCAF
Tbcb	2.75902e-55	0.632329	0.354	0.235	3.90594e-51	myCAF
Rpl5	4.48737e-76	0.625557	0.489	0.343	6.35277e-72	myCAF
Ssr3	5.56633e-40	0.624387	0.286	0.194	7.88025e-36	myCAF
Rbms11	1.29401e-42	0.623983	0.293	0.196	1.83193e-38	myCAF
Eif3e	4.9112e-66	0.621167	0.411	0.277	6.95278e-62	myCAF
Cdk4	3.81919e-66	0.619816	0.412	0.277	5.40683e-62	myCAF
Cct7	1.04042e-57	0.618853	0.385	0.262	1.47292e-53	myCAF
Rpl351	3.78383e-44	0.615144	0.345	0.243	5.35676e-40	myCAF
Psma71	6.12293e-174	0.59992	0.839	0.711	8.66823e-170	myCAF
Hsp90aa1	4.97492e-33	0.591355	0.258	0.177	7.04299e-29	myCAF
Rpl28	8.79798e-50	0.586376	0.362	0.251	1.24553e-45	myCAF
Rps4x	1.41768e-82	0.58615	0.562	0.417	2.00701e-78	myCAF
Ly6e	5.69822e-109	0.577786	0.657	0.483	8.06698e-105	myCAF
Gnas	2.47761e-51	0.567994	0.39	0.275	3.50755e-47	myCAF
Snrpd2	2.082e-44	0.55779	0.347	0.243	2.94748e-40	myCAF
Hspe1	8.43235e-49	0.554778	0.38	0.268	1.19377e-44	myCAF
mt-Nd1	1.35958e-160	0.552738	0.908	0.837	1.92476e-156	myCAF
Rplp0	1.42222e-198	0.550981	0.891	0.745	2.01344e-194	myCAF
Serbp11	1.65448e-73	0.547085	0.538	0.396	2.34225e-69	myCAF
Gas5	6.82836e-138	0.542525	0.759	0.553	9.66691e-134	myCAF
Eno11	2.68104e-26	0.541235	0.259	0.187	3.79555e-22	myCAF
Ywhae	3.55958e-35	0.525304	0.326	0.234	5.0393e-31	myCAF
Rpl101	5.09082e-38	0.521199	0.39	0.294	7.20708e-34	myCAF
Atf4	2.79313e-35	0.519519	0.361	0.268	3.95423e-31	myCAF
Dap	8.62034e-42	0.515654	0.355	0.25	1.22038e-37	myCAF
Tuba1b2	5.8582e-36	0.511651	0.399	0.306	8.29346e-32	myCAF
Rpa3	3.00999e-27	0.509885	0.251	0.178	4.26124e-23	myCAF
Rps181	5.23576e-87	0.506808	0.726	0.589	7.41226e-83	myCAF
Capns1	2.57455e-27	0.497021	0.285	0.208	3.64478e-23	myCAF
Ngfrap1	1.13645e-26	0.496617	0.252	0.179	1.60888e-22	myCAF
Cct5	2.72932e-27	0.494815	0.28	0.204	3.8639e-23	myCAF
Atp5b	1.79024e-48	0.488246	0.486	0.372	2.53444e-44	myCAF
Rpl4	3.82748e-122	0.487113	0.814	0.665	5.41856e-118	myCAF
mt-Nd5	2.67378e-27	0.485816	0.317	0.238	3.78527e-23	myCAF
Ran	1.03804e-61	0.481896	0.545	0.409	1.46956e-57	myCAF
Rps22	9.30076e-114	0.478655	0.814	0.674	1.31671e-109	myCAF
Bst2	4.56726e-26	0.475095	0.3	0.226	6.46587e-22	myCAF
Hsp90b1	7.00486e-39	0.470414	0.444	0.343	9.91679e-35	myCAF
Cers2	1.11084e-28	0.460177	0.333	0.252	1.57262e-24	myCAF
Pcbp1	8.76905e-33	0.458827	0.362	0.27	1.24143e-28	myCAF
Eef1b2	8.06918e-58	0.451147	0.576	0.444	1.14235e-53	myCAF
Rpl7	4.87757e-80	0.434364	0.738	0.607	6.90518e-76	myCAF
Sepw1	1.12954e-33	0.428568	0.426	0.33	1.5991e-29	myCAF
Rpl13a1	1.20562e-65	0.428394	0.692	0.565	1.7068e-61	myCAF
Fam96b	2.07411e-19	0.427302	0.257	0.194	2.93632e-15	myCAF
Eif3h	5.68891e-29	0.426117	0.361	0.275	8.05379e-25	myCAF
Cd63	1.29103e-114	0.416837	0.872	0.722	1.82772e-110	myCAF
2025-09-15	7.29947e-74	0.416328	0.684	0.547	1.03339e-69	myCAF
Rpl8	2.62146e-87	0.413835	0.765	0.624	3.71121e-83	myCAF
Naca	1.1387e-35	0.412631	0.436	0.337	1.61205e-31	myCAF
Npm11	1.65734e-95	0.410751	0.779	0.62	2.3463e-91	myCAF
Rps10	1.35899e-56	0.408793	0.635	0.509	1.92392e-52	myCAF
mt-Co11	2.42817e-34	0.408272	0.543	0.449	3.43757e-30	myCAF
Rps161	9.07912e-39	0.40289	0.503	0.397	1.28533e-34	myCAF
Rhox5	3.21001e-53	0.402691	0.427	0.287	4.54442e-49	myCAF
Gnb2	1.37994e-35	0.402041	0.488	0.389	1.95358e-31	myCAF
Jun	1.48622e-20	0.394906	0.331	0.261	2.10404e-16	myCAF
Eif3i	1.73048e-18	0.386058	0.287	0.224	2.44983e-14	myCAF
Slc25a3	1.12124e-26	0.383025	0.411	0.325	1.58734e-22	myCAF
Phlda1	1.74278e-38	0.37658	0.398	0.287	2.46726e-34	myCAF
Rps8	3.50471e-63	0.372256	0.721	0.592	4.96161e-59	myCAF
Edf1	9.21266e-18	0.367026	0.294	0.232	1.30424e-13	myCAF
2410006H16Rik	2.00627e-30	0.366319	0.462	0.366	2.84027e-26	myCAF
Gm20001	7.19513e-21	0.362018	0.356	0.284	1.01861e-16	myCAF
Cd441	1.43879e-23	0.355397	0.258	0.183	2.0369e-19	myCAF
Pebp1	1.44153e-17	0.354513	0.263	0.201	2.04077e-13	myCAF
Rps151	9.84506e-35	0.352016	0.541	0.436	1.39376e-30	myCAF
Fkbp1a	4.089e-25	0.351013	0.4	0.312	5.7888e-21	myCAF
Cnih4	9.25216e-33	0.34841	0.496	0.397	1.30983e-28	myCAF
Pfdn1	1.54789e-16	0.343545	0.304	0.242	2.19135e-12	myCAF
Anp32b1	3.79641e-16	0.340398	0.274	0.213	5.37457e-12	myCAF
Phb2	3.99559e-13	0.339065	0.259	0.207	5.65656e-09	myCAF
Mdh2	1.46394e-24	0.336507	0.459	0.38	2.0725e-20	myCAF
Mrpl421	6.61914e-14	0.336254	0.262	0.21	9.37072e-10	myCAF
Eif5	6.42951e-14	0.333093	0.278	0.222	9.10226e-10	myCAF
Rpl6	5.96539e-28	0.330966	0.509	0.422	8.4452e-24	myCAF
Slc25a4	1.20939e-26	0.329717	0.418	0.325	1.71213e-22	myCAF
Tubb51	1.03943e-23	0.329027	0.503	0.425	1.47151e-19	myCAF
Rpl34	3.06697e-89	0.325848	0.882	0.769	4.34191e-85	myCAF
Fn11	8.06132e-91	0.325554	0.519	0.338	1.14124e-86	myCAF
Cct4	1.56246e-14	0.324102	0.272	0.215	2.21197e-10	myCAF
Rps5	3.54752e-67	0.322118	0.824	0.696	5.02222e-63	myCAF
Fus1	2.28793e-12	0.319445	0.257	0.207	3.23902e-08	myCAF
Rplp21	1.05648e-51	0.318296	0.762	0.671	1.49565e-47	myCAF
Rpl31	1.16522e-42	0.315731	0.667	0.554	1.64961e-38	myCAF
Rps191	1.85421e-78	0.315122	0.931	0.856	2.62501e-74	myCAF
Arf4	6.56456e-11	0.313615	0.276	0.23	9.29345e-07	myCAF
Ndufa12	1.16855e-21	0.311318	0.423	0.344	1.65431e-17	myCAF
Cox14	1.05038e-12	0.307882	0.298	0.245	1.48702e-08	myCAF
Bax	3.09786e-10	0.307466	0.286	0.24	4.38564e-06	myCAF
Bcap31	1.09874e-13	0.305042	0.273	0.217	1.55549e-09	myCAF
Eif2s2	1.02219e-36	0.304346	0.631	0.529	1.44712e-32	myCAF
Rpl361	1.25216e-33	0.301274	0.693	0.603	1.77269e-29	myCAF
Rpl27a	2.27301e-19	0.299474	0.406	0.333	3.2179e-15	myCAF
Banf11	3.18574e-18	0.295505	0.399	0.327	4.51005e-14	myCAF
Rpl17	6.03676e-32	0.292452	0.65	0.551	8.54624e-28	myCAF
Atp5g31	1.3414e-13	0.292086	0.289	0.232	1.89902e-09	myCAF
Eif1	6.65028e-29	0.290536	0.635	0.553	9.4148e-25	myCAF
Gapdh1	1.53447e-09	0.290443	0.25	0.206	2.17236e-05	myCAF
Krtcap2	9.70981e-18	0.286869	0.41	0.339	1.37462e-13	myCAF
Hnrnpk	1.82734e-15	0.285923	0.425	0.361	2.58697e-11	myCAF
Snrpg1	1.03376e-21	0.28527	0.469	0.384	1.46349e-17	myCAF
Rpl141	3.3836e-73	0.283628	0.912	0.821	4.79016e-69	myCAF
Rps111	3.35194e-26	0.283382	0.578	0.491	4.74535e-22	myCAF
Uqcr111	5.02836e-12	0.27687	0.326	0.272	7.11866e-08	myCAF
Rpl18	4.65984e-41	0.276601	0.729	0.618	6.59694e-37	myCAF
Dnajb1	2.87012e-11	0.272753	0.265	0.218	4.06323e-07	myCAF
Rpl191	9.32519e-10	0.272567	0.283	0.239	1.32017e-05	myCAF
Cacybp	1.13474e-09	0.271856	0.259	0.215	1.60645e-05	myCAF
Ndufa51	1.48934e-11	0.267942	0.307	0.255	2.10846e-07	myCAF
Usmg51	2.73562e-12	0.26705	0.35	0.293	3.87281e-08	myCAF
Rps21	1.21003e-54	0.263814	0.815	0.701	1.71304e-50	myCAF
Rps281	2.15458e-44	0.262439	0.852	0.775	3.05024e-40	myCAF
Snrpf1	1.89685e-20	0.260589	0.49	0.403	2.68537e-16	myCAF
Ranbp11	2.73652e-16	0.260505	0.388	0.318	3.87409e-12	myCAF
Anxa5	6.45576e-17	0.259719	0.412	0.339	9.13942e-13	myCAF
Snrpe1	1.82155e-12	0.255452	0.34	0.282	2.57877e-08	myCAF
Park71	1.59065e-13	0.252981	0.382	0.321	2.25189e-09	myCAF
Rpl18a1	3.17776e-39	0.252641	0.85	0.774	4.49875e-35	myCAF
Lgals1	8.54974e-98	0.252508	0.958	0.842	1.21039e-93	myCAF
Ube2c	2.21063e-195	2.12278	0.402	0.121	3.12959e-191	Proliferation CAF
Cdc20	4.70822e-163	2.09984	0.32	0.09	6.66543e-159	Proliferation CAF
Birc51	9.03393e-196	1.92326	0.398	0.116	1.27893e-191	Proliferation CAF
Hmgb23	1.85479e-295	1.91515	0.607	0.203	2.62583e-291	Proliferation CAF
Cks1b1	1.80613e-281	1.85304	0.627	0.223	2.55694e-277	Proliferation CAF
2810417H13Rik1	1.6477e-165	1.81666	0.371	0.114	2.33265e-161	Proliferation CAF
Cenpa2	4.1153e-133	1.7507	0.357	0.125	5.82603e-129	Proliferation CAF
Cdk1	3.58841e-103	1.58594	0.302	0.109	5.08011e-99	Proliferation CAF
2700094K13Rik1	5.48805e-164	1.55982	0.498	0.2	7.76944e-160	Proliferation CAF
Pttg12	8.68117e-109	1.48575	0.42	0.187	1.22899e-104	Proliferation CAF
1700012B09Rik	2.67531e-95	1.41254	0.338	0.135	3.78744e-91	Proliferation CAF
Dtymk1	2.08965e-114	1.40124	0.412	0.172	2.95831e-110	Proliferation CAF
Tnfrsf12a1	4.20896e-172	1.38245	0.599	0.268	5.95862e-168	Proliferation CAF
Ddx391	7.49128e-85	1.28006	0.384	0.176	1.06054e-80	Proliferation CAF
Exosc8	2.85481e-64	1.23892	0.307	0.14	4.04155e-60	Proliferation CAF
Cacybp1	9.36292e-88	1.21731	0.43	0.211	1.32551e-83	Proliferation CAF
H2afz3	7.13415e-149	1.21146	0.657	0.351	1.00998e-144	Proliferation CAF
Naa38	1.06736e-60	1.20019	0.306	0.143	1.51106e-56	Proliferation CAF
Lsm31	6.50176e-60	1.19189	0.318	0.155	9.20454e-56	Proliferation CAF
Rhox51	1.52201e-143	1.19113	0.627	0.313	2.1547e-139	Proliferation CAF
1810037I17Rik	1.64305e-188	1.18525	0.809	0.514	2.32607e-184	Proliferation CAF
Asns	1.73936e-49	1.17483	0.252	0.117	2.46241e-45	Proliferation CAF
Ppic	4.71869e-55	1.16781	0.284	0.133	6.68024e-51	Proliferation CAF
Rpa31	2.63599e-71	1.15043	0.383	0.188	3.73177e-67	Proliferation CAF
Nop58	3.99041e-49	1.12018	0.29	0.145	5.64922e-45	Proliferation CAF
Rpl39l1	1.49984e-95	1.11933	0.524	0.275	2.12332e-91	Proliferation CAF
Ran1	9.10411e-156	1.11919	0.74	0.434	1.28887e-151	Proliferation CAF
Dut2	1.98447e-74	1.11509	0.382	0.183	2.80941e-70	Proliferation CAF
S100a4	6.23809e-262	1.11475	0.959	0.713	8.83127e-258	Proliferation CAF
S100a11	1.12723e-265	1.09806	0.966	0.756	1.59582e-261	Proliferation CAF
Lyar	5.79102e-49	1.09579	0.29	0.146	8.19834e-45	Proliferation CAF
Cisd1	2.49501e-46	1.08429	0.263	0.127	3.53218e-42	Proliferation CAF
Anp32e1	6.80053e-58	1.08156	0.35	0.18	9.62752e-54	Proliferation CAF
Esm1	2.48116e-44	1.0598	0.254	0.123	3.51258e-40	Proliferation CAF
S100a10	1.16626e-197	1.05114	0.891	0.608	1.65107e-193	Proliferation CAF
Rpl22l1	8.03117e-114	1.0427	0.66	0.387	1.13697e-109	Proliferation CAF
Dpy301	3.25544e-55	1.02411	0.373	0.202	4.60873e-51	Proliferation CAF
Lgals11	0	1.01165	0.991	0.878	0	Proliferation CAF
Nhp21	5.38895e-51	0.997542	0.359	0.194	7.62914e-47	Proliferation CAF
Psmb7	2.04506e-35	0.99108	0.257	0.137	2.89519e-31	Proliferation CAF
Uchl3	1.6341e-37	0.975096	0.26	0.136	2.31339e-33	Proliferation CAF
Eny2	2.13109e-57	0.969872	0.395	0.214	3.01698e-53	Proliferation CAF
Rbbp7	1.01744e-45	0.969346	0.332	0.179	1.44038e-41	Proliferation CAF
Calm2	1.79488e-98	0.964648	0.704	0.477	2.54101e-94	Proliferation CAF
Mrpl181	6.44867e-48	0.963579	0.33	0.174	9.12939e-44	Proliferation CAF
1500012F01Rik	9.61523e-63	0.951281	0.442	0.242	1.36123e-58	Proliferation CAF
Ranbp12	5.02523e-78	0.951246	0.551	0.324	7.11422e-74	Proliferation CAF
Mrps17	1.5669e-47	0.942296	0.337	0.18	2.21825e-43	Proliferation CAF
Ngfr	8.63233e-46	0.938291	0.306	0.156	1.22208e-41	Proliferation CAF
Lsm4	2.19313e-33	0.932419	0.258	0.14	3.10482e-29	Proliferation CAF
Snrpf2	1.62284e-93	0.929883	0.656	0.414	2.29746e-89	Proliferation CAF
Eif3m	3.19793e-46	0.927073	0.33	0.176	4.52731e-42	Proliferation CAF
Prkcdbp	5.5525e-44	0.922233	0.323	0.174	7.86067e-40	Proliferation CAF
Rbm8a	1.27879e-67	0.917657	0.521	0.311	1.81038e-63	Proliferation CAF
Eif2s21	1.16057e-118	0.917327	0.782	0.547	1.64302e-114	Proliferation CAF
Psmd14	6.22507e-36	0.917055	0.289	0.161	8.81283e-32	Proliferation CAF
Txn1	4.1374e-163	0.913565	0.896	0.686	5.85732e-159	Proliferation CAF
Snrpc	1.19809e-32	0.911373	0.25	0.135	1.69613e-28	Proliferation CAF
Gtf2a2	2.11562e-32	0.910317	0.258	0.14	2.99509e-28	Proliferation CAF
U2af11	2.38099e-43	0.904391	0.351	0.198	3.37077e-39	Proliferation CAF
Pebp11	1.99468e-38	0.892846	0.355	0.212	2.82387e-34	Proliferation CAF
Srp19	1.97714e-37	0.891844	0.308	0.173	2.79904e-33	Proliferation CAF
Myl12a	2.31569e-136	0.889801	0.848	0.618	3.27833e-132	Proliferation CAF
Pdap1	1.59378e-32	0.887296	0.279	0.158	2.25631e-28	Proliferation CAF
1810022K09Rik	5.34404e-30	0.880592	0.274	0.158	7.56556e-26	Proliferation CAF
Rps26	1.20634e-289	0.876895	0.993	0.899	1.70782e-285	Proliferation CAF
Hspe11	7.64478e-53	0.870507	0.48	0.295	1.08227e-48	Proliferation CAF
Nme11	9.33956e-59	0.867361	0.524	0.332	1.3222e-54	Proliferation CAF
Tm4sf11	2.78993e-65	0.867037	0.49	0.275	3.9497e-61	Proliferation CAF
Uqcrb1	3.31189e-51	0.863643	0.453	0.274	4.68864e-47	Proliferation CAF
Nol7	6.11761e-35	0.863061	0.292	0.162	8.6607e-31	Proliferation CAF
S100a6	1.58233e-246	0.85657	0.988	0.884	2.24011e-242	Proliferation CAF
Snrpa1	2.51327e-28	0.848815	0.264	0.153	3.55803e-24	Proliferation CAF
Ndufab11	2.6429e-34	0.848256	0.33	0.199	3.74155e-30	Proliferation CAF
Snrpd11	6.0346e-43	0.846067	0.404	0.243	8.54318e-39	Proliferation CAF
Ebna1bp2	1.92579e-34	0.8379	0.307	0.176	2.72635e-30	Proliferation CAF
Ngfrap11	5.23957e-39	0.836565	0.342	0.193	7.41766e-35	Proliferation CAF
Slc25a41	3.59159e-65	0.834647	0.557	0.341	5.08461e-61	Proliferation CAF
Gsto1	5.74642e-30	0.834208	0.292	0.173	8.13521e-26	Proliferation CAF
Snrpd31	2.2449e-69	0.831526	0.629	0.42	3.1781e-65	Proliferation CAF
Ssb	1.45816e-26	0.831455	0.255	0.15	2.06432e-22	Proliferation CAF
Timp1	9.71411e-28	0.822894	0.259	0.15	1.37523e-23	Proliferation CAF
Cetn3	7.84036e-34	0.822616	0.316	0.184	1.10996e-29	Proliferation CAF
Gtf2h5	2.07281e-29	0.820396	0.282	0.165	2.93448e-25	Proliferation CAF
Cox6c	4.37979e-101	0.820339	0.798	0.58	6.20047e-97	Proliferation CAF
Ndufb31	3.4823e-37	0.819419	0.345	0.201	4.92989e-33	Proliferation CAF
Banf12	3.67497e-60	0.81925	0.539	0.336	5.20266e-56	Proliferation CAF
Tuba1c	1.92963e-47	0.818917	0.478	0.302	2.73178e-43	Proliferation CAF
Srsf71	7.7864e-44	0.814274	0.445	0.278	1.10232e-39	Proliferation CAF
Rabggtb	1.12761e-33	0.814167	0.298	0.169	1.59636e-29	Proliferation CAF
Rpl23a	3.95268e-174	0.812687	0.935	0.731	5.59582e-170	Proliferation CAF
Cnih41	8.97397e-71	0.810343	0.641	0.415	1.27044e-66	Proliferation CAF
Rpl39	3.40049e-115	0.810189	0.834	0.595	4.81408e-111	Proliferation CAF
Rps3a1	1.40636e-98	0.809741	0.76	0.516	1.99099e-94	Proliferation CAF
Psmb4	1.87161e-26	0.799905	0.274	0.165	2.64963e-22	Proliferation CAF
Rps25	1.25758e-108	0.798942	0.801	0.576	1.78036e-104	Proliferation CAF
Gar12	1.15999e-24	0.798167	0.294	0.187	1.6422e-20	Proliferation CAF
Fam96b1	6.92184e-37	0.796652	0.351	0.205	9.79925e-33	Proliferation CAF
Rps27l	1.31735e-84	0.796493	0.766	0.556	1.86497e-80	Proliferation CAF
Cnbp	2.85349e-46	0.794773	0.481	0.305	4.03969e-42	Proliferation CAF
Prkg2	4.10922e-28	0.789825	0.258	0.147	5.81742e-24	Proliferation CAF
Hint1	4.56901e-78	0.78234	0.704	0.484	6.46835e-74	Proliferation CAF
H2afv3	6.68558e-26	0.781464	0.3	0.187	9.46478e-22	Proliferation CAF
Cyr611	3.57977e-51	0.780955	0.429	0.248	5.06789e-47	Proliferation CAF
Emg1	1.73861e-36	0.77846	0.378	0.229	2.46135e-32	Proliferation CAF
Chchd2	4.65276e-59	0.775862	0.571	0.375	6.58692e-55	Proliferation CAF
Psma5	6.37209e-49	0.773931	0.52	0.339	9.02097e-45	Proliferation CAF
Rps131	1.41139e-74	0.771714	0.688	0.471	1.9981e-70	Proliferation CAF
Krtcap21	1.78402e-47	0.767321	0.528	0.35	2.52563e-43	Proliferation CAF
Rpl30	8.85607e-102	0.766668	0.805	0.572	1.25375e-97	Proliferation CAF
Srsf31	8.95345e-31	0.764183	0.353	0.222	1.26754e-26	Proliferation CAF
Snrpe2	6.68546e-40	0.763258	0.449	0.29	9.4646e-36	Proliferation CAF
Eif1ax	2.55504e-25	0.754125	0.274	0.166	3.61717e-21	Proliferation CAF
Ssna1	1.10952e-22	0.750879	0.276	0.173	1.57075e-18	Proliferation CAF
Chchd1	2.15512e-22	0.748254	0.255	0.156	3.05101e-18	Proliferation CAF
Rpl272	1.2959e-142	0.745997	0.932	0.755	1.8346e-138	Proliferation CAF
Snrpb2	4.88841e-31	0.742203	0.346	0.212	6.92053e-27	Proliferation CAF
Lsm61	4.95139e-26	0.730436	0.312	0.195	7.00968e-22	Proliferation CAF
Snrpd21	1.39806e-36	0.728472	0.425	0.27	1.97924e-32	Proliferation CAF
Hmgn11	2.19241e-31	0.72451	0.363	0.226	3.10379e-27	Proliferation CAF
Timm17a	1.28587e-19	0.722432	0.256	0.163	1.82041e-15	Proliferation CAF
Phlda11	1.31872e-41	0.722388	0.486	0.315	1.86691e-37	Proliferation CAF
Dynll1	2.66435e-42	0.721704	0.552	0.388	3.77192e-38	Proliferation CAF
Tceb1	1.35662e-36	0.721636	0.454	0.297	1.92056e-32	Proliferation CAF
Rpl9	6.53835e-117	0.720442	0.895	0.699	9.25635e-113	Proliferation CAF
Reep5	2.582e-27	0.718072	0.336	0.213	3.65534e-23	Proliferation CAF
Ndufb61	3.93333e-23	0.717278	0.288	0.182	5.56841e-19	Proliferation CAF
Ndufb9	1.84178e-45	0.710057	0.542	0.361	2.60741e-41	Proliferation CAF
Sdhb	1.24234e-26	0.708369	0.341	0.222	1.75879e-22	Proliferation CAF
Lgals7	8.61109e-20	0.707846	0.25	0.157	1.21907e-15	Proliferation CAF
Mt2	8.95763e-104	0.705986	0.843	0.589	1.26813e-99	Proliferation CAF
Npm12	1.27758e-96	0.703822	0.861	0.665	1.80867e-92	Proliferation CAF
Eef1d	3.94352e-21	0.694304	0.254	0.156	5.58284e-17	Proliferation CAF
Nhp2l1	4.00521e-19	0.69274	0.253	0.162	5.67017e-15	Proliferation CAF
Rps211	1.64356e-104	0.690839	0.9	0.73	2.32678e-100	Proliferation CAF
C1qbp1	7.1888e-23	0.689534	0.308	0.2	1.01772e-18	Proliferation CAF
Rpl36al	1.36734e-41	0.688332	0.506	0.336	1.93574e-37	Proliferation CAF
Cox7b	4.07225e-43	0.685352	0.551	0.377	5.76509e-39	Proliferation CAF
Pfdn11	5.61819e-28	0.678084	0.382	0.254	7.95368e-24	Proliferation CAF
Polr1d	1.91839e-21	0.674935	0.275	0.174	2.71587e-17	Proliferation CAF
Cct8	5.08798e-28	0.668102	0.397	0.267	7.20305e-24	Proliferation CAF
Dnajb11	2.14745e-23	0.667848	0.34	0.226	3.04015e-19	Proliferation CAF
Rpl13	3.73346e-197	0.667571	0.995	0.926	5.28545e-193	Proliferation CAF
Atp5f1	8.59896e-30	0.665658	0.445	0.306	1.21735e-25	Proliferation CAF
Tmsb101	1.49993e-47	0.660365	0.635	0.455	2.12345e-43	Proliferation CAF
Cct71	8.21218e-30	0.65942	0.437	0.298	1.1626e-25	Proliferation CAF
Snrpb1	1.33098e-34	0.658254	0.489	0.334	1.88426e-30	Proliferation CAF
Ldha	2.95495e-77	0.657102	0.836	0.678	4.18332e-73	Proliferation CAF
Rps20	2.30707e-100	0.656169	0.891	0.705	3.26612e-96	Proliferation CAF
Rpl32	1.13533e-180	0.656126	0.994	0.931	1.60729e-176	Proliferation CAF
Tuba1b3	2.29983e-39	0.655185	0.496	0.327	3.25587e-35	Proliferation CAF
Ndufa41	1.32934e-38	0.651532	0.581	0.422	1.88195e-34	Proliferation CAF
Rpl341	6.10215e-115	0.649986	0.949	0.8	8.63881e-111	Proliferation CAF
Gas51	1.55709e-70	0.64827	0.81	0.617	2.20438e-66	Proliferation CAF
Snrpg2	6.69308e-44	0.63435	0.584	0.4	9.47539e-40	Proliferation CAF
Rpl181	5.84913e-83	0.631577	0.827	0.645	8.28062e-79	Proliferation CAF
Psma21	5.17922e-31	0.631279	0.483	0.341	7.33222e-27	Proliferation CAF
Cdk41	3.82369e-32	0.629742	0.466	0.317	5.4132e-28	Proliferation CAF
Anp32b2	6.52316e-25	0.628838	0.346	0.226	9.23483e-21	Proliferation CAF
Mif	8.09251e-64	0.626902	0.79	0.621	1.14566e-59	Proliferation CAF
Tbca	2.0826e-31	0.624964	0.474	0.326	2.94834e-27	Proliferation CAF
Ndufc21	7.03194e-20	0.622847	0.284	0.184	9.95512e-16	Proliferation CAF
Eef1b21	4.20069e-53	0.617836	0.676	0.478	5.94692e-49	Proliferation CAF
Mrpl52	4.18507e-18	0.616501	0.27	0.176	5.9248e-14	Proliferation CAF
Hnrnpc	1.32176e-22	0.61574	0.324	0.213	1.87121e-18	Proliferation CAF
Ndufa52	1.84911e-25	0.613715	0.392	0.264	2.61778e-21	Proliferation CAF
Cox6b1	5.28953e-52	0.613618	0.737	0.561	7.48839e-48	Proliferation CAF
Rpl3	6.18612e-75	0.609935	0.825	0.622	8.75768e-71	Proliferation CAF
Mrpl422	2.0764e-20	0.607555	0.329	0.22	2.93956e-16	Proliferation CAF
Med10	2.29288e-27	0.606497	0.443	0.305	3.24603e-23	Proliferation CAF
Anxa2	4.7587e-90	0.605695	0.92	0.776	6.73689e-86	Proliferation CAF
Psmb1	7.58577e-36	0.604637	0.565	0.403	1.07392e-31	Proliferation CAF
Cox7a21	3.4107e-33	0.603922	0.528	0.376	4.82852e-29	Proliferation CAF
Med28	1.4121e-17	0.602698	0.332	0.232	1.99911e-13	Proliferation CAF
Zcrb1	4.09373e-19	0.602455	0.296	0.197	5.7955e-15	Proliferation CAF
Tceb2	3.41406e-41	0.596517	0.651	0.48	4.83328e-37	Proliferation CAF
Nupr1	1.0822e-14	0.596011	0.268	0.185	1.53208e-10	Proliferation CAF
Psma1	7.76562e-21	0.595446	0.326	0.217	1.09938e-16	Proliferation CAF
Slirp1	1.93255e-16	0.592502	0.288	0.197	2.73591e-12	Proliferation CAF
Ndufa2	1.66003e-30	0.592298	0.489	0.341	2.3501e-26	Proliferation CAF
Rpl381	9.67756e-43	0.584528	0.715	0.566	1.37005e-38	Proliferation CAF
Fam162a	7.58739e-31	0.58442	0.488	0.339	1.07415e-26	Proliferation CAF
Rps15a1	4.16103e-80	0.583176	0.882	0.72	5.89078e-76	Proliferation CAF
Dbi1	7.62394e-30	0.581564	0.528	0.382	1.07932e-25	Proliferation CAF
Swi5	9.79323e-30	0.581329	0.5	0.358	1.38643e-25	Proliferation CAF
Rps29	1.41465e-118	0.581272	0.972	0.89	2.00271e-114	Proliferation CAF
Sep151	2.06921e-57	0.579902	0.774	0.584	2.92938e-53	Proliferation CAF
Rpl37	4.063e-101	0.579832	0.943	0.8	5.75199e-97	Proliferation CAF
Btf3	1.37595e-24	0.579547	0.42	0.291	1.94793e-20	Proliferation CAF
Rps7	1.11157e-59	0.578608	0.792	0.628	1.57365e-55	Proliferation CAF
Eif2s1	1.77441e-13	0.57475	0.272	0.193	2.51203e-09	Proliferation CAF
Cox171	2.75452e-23	0.574197	0.434	0.312	3.89957e-19	Proliferation CAF
Rpl37a	8.86529e-59	0.569383	0.785	0.6	1.25506e-54	Proliferation CAF
Rps171	6.48147e-33	0.566654	0.531	0.375	9.17581e-29	Proliferation CAF
Cox4i11	4.14429e-41	0.564834	0.682	0.53	5.86707e-37	Proliferation CAF
Rps9	2.11873e-106	0.564456	0.952	0.848	2.99948e-102	Proliferation CAF
Rps51	1.74461e-79	0.558744	0.901	0.731	2.46984e-75	Proliferation CAF
Pomp	2.14915e-19	0.557584	0.43	0.322	3.04255e-15	Proliferation CAF
Nop101	6.96461e-22	0.555505	0.386	0.265	9.8598e-18	Proliferation CAF
Ptma2	2.01264e-63	0.552328	0.849	0.707	2.84929e-59	Proliferation CAF
0610009D07Rik1	3.13946e-17	0.550936	0.308	0.21	4.44454e-13	Proliferation CAF
Rps81	1.47143e-56	0.54946	0.798	0.627	2.08311e-52	Proliferation CAF
Tubb52	3.01707e-29	0.544459	0.583	0.442	4.27126e-25	Proliferation CAF
Park72	1.39784e-23	0.541058	0.46	0.333	1.97892e-19	Proliferation CAF
Rps241	3.0369e-63	0.539606	0.849	0.686	4.29934e-59	Proliferation CAF
Rpl36a	5.43219e-48	0.535753	0.763	0.588	7.69036e-44	Proliferation CAF
Uqcrq1	2.02649e-19	0.532171	0.446	0.337	2.8689e-15	Proliferation CAF
Slc25a52	9.51533e-43	0.53207	0.762	0.625	1.34708e-38	Proliferation CAF
Ndufa121	5.73922e-23	0.529641	0.491	0.363	8.12502e-19	Proliferation CAF
Rpl221	2.80179e-54	0.528803	0.803	0.64	3.96649e-50	Proliferation CAF
Esd	5.26282e-26	0.52539	0.509	0.371	7.45057e-22	Proliferation CAF
Cox6a11	2.32508e-24	0.524097	0.526	0.393	3.29161e-20	Proliferation CAF
Shfm1	7.48898e-65	0.523246	0.887	0.757	1.06021e-60	Proliferation CAF
Eif4ebp1	7.56287e-32	0.520647	0.571	0.414	1.07068e-27	Proliferation CAF
Clic1	3.17787e-46	0.518418	0.774	0.621	4.49892e-42	Proliferation CAF
Uqcrh1	6.82561e-20	0.514996	0.424	0.306	9.66301e-16	Proliferation CAF
Rps31	1.6844e-61	0.511359	0.87	0.744	2.38461e-57	Proliferation CAF
Ndufa8	3.28005e-16	0.504344	0.299	0.203	4.64356e-12	Proliferation CAF
Rplp1	5.27918e-82	0.501606	0.94	0.834	7.47374e-78	Proliferation CAF
Oaz11	2.14618e-21	0.501451	0.514	0.391	3.03835e-17	Proliferation CAF
Usmg52	3.52507e-20	0.497471	0.422	0.304	4.99045e-16	Proliferation CAF
Phb21	4.16976e-13	0.497057	0.303	0.22	5.90313e-09	Proliferation CAF
Serpinh11	6.88665e-23	0.495442	0.413	0.285	9.74943e-19	Proliferation CAF
Rpl11	7.11321e-57	0.495039	0.873	0.746	1.00702e-52	Proliferation CAF
Hspd11	2.63767e-14	0.49476	0.312	0.222	3.73415e-10	Proliferation CAF
Dnaja1	2.03134e-17	0.494689	0.381	0.276	2.87577e-13	Proliferation CAF
Wbp5	1.10814e-18	0.494561	0.34	0.23	1.5688e-14	Proliferation CAF
Rpl311	6.36524e-36	0.487183	0.734	0.585	9.01127e-32	Proliferation CAF
Ppia2	1.11607e-20	0.48597	0.504	0.377	1.58002e-16	Proliferation CAF
Rpl81	2.09167e-49	0.484345	0.829	0.665	2.96118e-45	Proliferation CAF
Rps101	6.51572e-32	0.482519	0.696	0.545	9.2243e-28	Proliferation CAF
Ndufb41	5.6949e-11	0.48026	0.262	0.189	8.06227e-07	Proliferation CAF
Atp5c11	1.02417e-17	0.479573	0.433	0.322	1.44991e-13	Proliferation CAF
Cox5b1	1.4625e-17	0.477483	0.422	0.307	2.07046e-13	Proliferation CAF
Rps162	1.07587e-23	0.477315	0.567	0.426	1.52311e-19	Proliferation CAF
Cox7c1	2.11229e-29	0.476259	0.674	0.53	2.99037e-25	Proliferation CAF
Anapc11	2.05345e-12	0.472547	0.271	0.191	2.90707e-08	Proliferation CAF
Atpif11	1.25826e-20	0.471882	0.543	0.421	1.78132e-16	Proliferation CAF
Ostc	7.44242e-11	0.471595	0.264	0.191	1.05362e-06	Proliferation CAF
Zfp7061	2.11127e-14	0.467631	0.377	0.282	2.98893e-10	Proliferation CAF
Anxa3	9.43113e-17	0.466093	0.389	0.282	1.33517e-12	Proliferation CAF
Edf11	2.28e-12	0.464418	0.334	0.249	3.2278e-08	Proliferation CAF
Rpl27a1	1.15381e-19	0.463658	0.475	0.35	1.63344e-15	Proliferation CAF
Ndufb81	1.41825e-15	0.460694	0.443	0.339	2.00782e-11	Proliferation CAF
Atp5j2	1.03163e-21	0.459646	0.526	0.397	1.46049e-17	Proliferation CAF
Bcap311	2.74533e-12	0.456874	0.317	0.231	3.88656e-08	Proliferation CAF
Dynlrb1	9.80777e-19	0.456105	0.466	0.35	1.38849e-14	Proliferation CAF
Mdh21	2.68695e-24	0.455933	0.538	0.398	3.80392e-20	Proliferation CAF
Txndc17	1.76269e-13	0.453774	0.322	0.232	2.49544e-09	Proliferation CAF
Rpl61	9.21836e-23	0.449857	0.579	0.444	1.30504e-18	Proliferation CAF
Ybx11	7.47251e-27	0.449686	0.652	0.502	1.05788e-22	Proliferation CAF
Atp5g32	3.80629e-13	0.449156	0.334	0.246	5.38857e-09	Proliferation CAF
Naca1	5.01081e-18	0.448407	0.484	0.365	7.0938e-14	Proliferation CAF
Rps12	2.16055e-36	0.445372	0.768	0.618	3.05869e-32	Proliferation CAF
Prdx1	5.50517e-46	0.444047	0.84	0.718	7.79367e-42	Proliferation CAF
Psmb31	1.2341e-10	0.441166	0.378	0.298	1.74712e-06	Proliferation CAF
Srp14	2.3597e-11	0.4399	0.356	0.269	3.34063e-07	Proliferation CAF
Rpl411	5.89802e-69	0.437914	0.955	0.876	8.34983e-65	Proliferation CAF
Eif3e1	6.59494e-18	0.437815	0.437	0.32	9.33646e-14	Proliferation CAF
Cct41	6.41403e-11	0.436785	0.304	0.231	9.08034e-07	Proliferation CAF
Rpl231	6.09023e-26	0.434929	0.639	0.498	8.62194e-22	Proliferation CAF
Aprt	3.27496e-15	0.431733	0.441	0.338	4.63636e-11	Proliferation CAF
Prmt11	6.5305e-12	0.431541	0.312	0.228	9.24522e-08	Proliferation CAF
Minos11	4.16609e-17	0.430432	0.507	0.395	5.89793e-13	Proliferation CAF
Cox141	1.57388e-14	0.429535	0.355	0.257	2.22815e-10	Proliferation CAF
Cd9	9.79594e-21	0.428372	0.544	0.418	1.38681e-16	Proliferation CAF
Mrpl331	1.34152e-12	0.420961	0.445	0.348	1.8992e-08	Proliferation CAF
Tpm11	2.54223e-09	0.41957	0.258	0.191	3.59904e-05	Proliferation CAF
Rps210	2.5232e-41	0.416662	0.858	0.716	3.57209e-37	Proliferation CAF
Serbp12	2.47103e-18	0.416188	0.557	0.442	3.49823e-14	Proliferation CAF
Atp5h1	3.71312e-09	0.415435	0.272	0.205	5.25666e-05	Proliferation CAF
Eif3i1	2.56802e-12	0.415372	0.328	0.241	3.63554e-08	Proliferation CAF
Rps27	2.32534e-77	0.41084	0.987	0.93	3.29198e-73	Proliferation CAF
2410006H16Rik1	5.68351e-18	0.407137	0.514	0.392	8.04614e-14	Proliferation CAF
Hnrnpab1	2.23215e-10	0.406324	0.336	0.26	3.16005e-06	Proliferation CAF
Ndufa7	2.78115e-20	0.399192	0.553	0.423	3.93727e-16	Proliferation CAF
Rpl121	4.6886e-25	0.399028	0.693	0.544	6.63765e-21	Proliferation CAF
Raly	3.83492e-07	0.397515	0.253	0.197	0.00542909	Proliferation CAF
Atf41	1.23384e-12	0.394647	0.389	0.297	1.74675e-08	Proliferation CAF
Rps192	5.31468e-63	0.394239	0.968	0.877	7.52399e-59	Proliferation CAF
Cct51	7.01639e-08	0.392722	0.292	0.229	0.000993311	Proliferation CAF
Uqcc2	9.93188e-09	0.3891	0.254	0.187	0.000140606	Proliferation CAF
Ndufa3	9.43497e-12	0.38668	0.397	0.306	1.33571e-07	Proliferation CAF
Rps112	1.53028e-19	0.386068	0.637	0.514	2.16642e-15	Proliferation CAF
Ssr41	3.14388e-11	0.379724	0.338	0.256	4.45079e-07	Proliferation CAF
Psmb21	3.04114e-12	0.379533	0.443	0.35	4.30534e-08	Proliferation CAF
Tpi1	4.54764e-16	0.377331	0.535	0.424	6.4381e-12	Proliferation CAF
Tmem167	2.1531e-07	0.377058	0.262	0.202	0.00304814	Proliferation CAF
Rplp22	1.07962e-29	0.376414	0.808	0.697	1.52842e-25	Proliferation CAF
Rpl171	6.88413e-24	0.375523	0.707	0.578	9.74587e-20	Proliferation CAF
Gm20002	2.95852e-10	0.368505	0.387	0.305	4.18837e-06	Proliferation CAF
Ndufa11	1.18321e-12	0.367849	0.44	0.344	1.67507e-08	Proliferation CAF
Cstb	6.28533e-23	0.365206	0.732	0.615	8.89814e-19	Proliferation CAF
Tomm72	7.50227e-11	0.357918	0.438	0.349	1.0621e-06	Proliferation CAF
Rplp01	3.46773e-43	0.3547	0.912	0.792	4.90927e-39	Proliferation CAF
Rpl18a2	3.66992e-41	0.353017	0.912	0.793	5.1955e-37	Proliferation CAF
Sec61b1	1.99591e-09	0.342967	0.394	0.316	2.82561e-05	Proliferation CAF
Sri1	1.21699e-13	0.337894	0.569	0.465	1.7229e-09	Proliferation CAF
Mrps141	9.08031e-10	0.335989	0.381	0.295	1.2855e-05	Proliferation CAF
Anxa51	1.07423e-08	0.329055	0.437	0.361	0.000152079	Proliferation CAF
Fkbp1a1	1.89055e-10	0.326781	0.426	0.339	2.67645e-06	Proliferation CAF
Rbx1	1.06881e-11	0.323084	0.538	0.447	1.51311e-07	Proliferation CAF
Nap1l11	3.98527e-08	0.320522	0.338	0.265	0.000564194	Proliferation CAF
Myeov2	4.85779e-07	0.315791	0.303	0.241	0.00687717	Proliferation CAF
Rps141	8.76627e-23	0.314998	0.808	0.711	1.24104e-18	Proliferation CAF
2010107E04Rik1	6.9716e-08	0.309925	0.382	0.307	0.000986969	Proliferation CAF
Rpl142	8.76502e-37	0.309316	0.924	0.851	1.24086e-32	Proliferation CAF
Cox5a1	8.8404e-12	0.306035	0.533	0.432	1.25154e-07	Proliferation CAF
Ier3ip1	2.44486e-06	0.303483	0.269	0.21	0.0346118	Proliferation CAF
Eif5a1	2.00502e-17	0.303464	0.723	0.605	2.83851e-13	Proliferation CAF
Atp5o1	1.74967e-05	0.303399	0.28	0.228	0.247701	Proliferation CAF
B2m1	1.72341e-49	0.301928	0.976	0.941	2.43983e-45	Proliferation CAF
Arpp191	4.92011e-06	0.300647	0.272	0.216	0.069654	Proliferation CAF
Brk1	1.21847e-06	0.298783	0.266	0.208	0.0172498	Proliferation CAF
Prdx61	6.815e-09	0.293232	0.328	0.251	9.648e-05	Proliferation CAF
Hnrnpk1	2.7572e-08	0.291425	0.454	0.379	0.000390336	Proliferation CAF
Trmt1121	1.3523e-05	0.288282	0.288	0.235	0.191445	Proliferation CAF
Rpl362	3.45869e-15	0.279497	0.73	0.63	4.89646e-11	Proliferation CAF
Uqcr101	6.3062e-06	0.27949	0.374	0.315	0.0892768	Proliferation CAF
Rpl13a2	2.70885e-15	0.277064	0.717	0.605	3.83492e-11	Proliferation CAF
Dap1	6.50519e-07	0.270155	0.356	0.286	0.0092094	Proliferation CAF
Atp5b1	6.3552e-08	0.270078	0.491	0.41	0.000899706	Proliferation CAF
Ywhah	6.75089e-05	0.26902	0.252	0.204	0.955723	Proliferation CAF
Rps152	7.0288e-09	0.266722	0.558	0.47	9.95068e-05	Proliferation CAF
Atp5j1	4.6806e-08	0.266129	0.382	0.307	0.000662632	Proliferation CAF
Spcs1	0.0001052	0.264806	0.31	0.264	1	Proliferation CAF
Eif3k1	4.27813e-07	0.264055	0.376	0.305	0.00605655	Proliferation CAF
Rps182	1.11658e-17	0.261647	0.746	0.633	1.58074e-13	Proliferation CAF
Tspo	1.2575e-10	0.259739	0.627	0.545	1.78025e-06	Proliferation CAF
Mt21	0	2.3071	0.979	0.561	0	Tumor cell
Krt20	2.37392e-231	2.06672	0.362	0.096	3.36077e-227	Tumor cell
Mt1	0	1.75694	0.989	0.788	0	Tumor cell
S100a41	0	1.5655	0.97	0.704	0	Tumor cell
Lxn	8.01026e-79	1.40268	0.284	0.124	1.13401e-74	Tumor cell
S100a101	0	1.34567	0.916	0.596	0	Tumor cell
Med101	1.76313e-171	1.32911	0.578	0.281	2.49606e-167	Tumor cell
Dnajb12	1.34946e-107	1.32709	0.433	0.209	1.91043e-103	Tumor cell
Tmem176b1	1.77716e-109	1.32391	0.412	0.192	2.51593e-105	Tumor cell
Prkcdbp1	3.36367e-104	1.31762	0.369	0.163	4.76195e-100	Tumor cell
1500012F01Rik1	1.91262e-137	1.27445	0.491	0.229	2.7077e-133	Tumor cell
Bnip3	2.47925e-128	1.26098	0.485	0.234	3.50988e-124	Tumor cell
Rhox52	5.82784e-178	1.23909	0.616	0.305	8.25047e-174	Tumor cell
Cyr612	2.83007e-114	1.23083	0.474	0.236	4.00654e-110	Tumor cell
Rpl391	7.37389e-299	1.22441	0.888	0.58	1.04392e-294	Tumor cell
Ero1l	1.74418e-60	1.2046	0.268	0.128	2.46924e-56	Tumor cell
Ndrg1	5.46122e-57	1.12915	0.3	0.155	7.73145e-53	Tumor cell
Rpl23a1	0	1.12409	0.953	0.722	0	Tumor cell
Mgst3	2.78863e-65	1.11511	0.297	0.143	3.94787e-61	Tumor cell
Rps3a11	9.37702e-197	1.08658	0.786	0.505	1.32751e-192	Tumor cell
Rpl301	1.56819e-219	1.06778	0.835	0.561	2.22009e-215	Tumor cell
Fam162a1	1.06491e-105	1.06373	0.562	0.324	1.50759e-101	Tumor cell
Errfi1	1.57371e-40	1.04902	0.25	0.135	2.2279e-36	Tumor cell
Rabac1	6.35585e-64	1.0461	0.359	0.194	8.99798e-60	Tumor cell
S100a61	0	1.01815	0.993	0.88	0	Tumor cell
Slc25a42	2.6742e-108	1.00494	0.572	0.333	3.78587e-104	Tumor cell
Rpl22l11	2.91631e-126	0.996717	0.648	0.38	4.12861e-122	Tumor cell
Rpl33	1.93354e-201	0.990462	0.864	0.611	2.73731e-197	Tumor cell
Rpl131	0	0.980659	0.996	0.923	0	Tumor cell
Rps261	0	0.976007	0.995	0.896	0	Tumor cell
Spp1	1.37828e-198	0.954956	0.975	0.847	1.95123e-194	Tumor cell
Ldha1	9.70685e-179	0.95368	0.867	0.668	1.3742e-174	Tumor cell
Gsto11	1.25334e-51	0.936359	0.312	0.167	1.77435e-47	Tumor cell
Rpl321	0	0.936259	0.997	0.928	0	Tumor cell
1700012B09Rik1	2.16392e-40	0.932559	0.259	0.14	3.06346e-36	Tumor cell
Phlda12	4.51601e-61	0.930601	0.486	0.31	6.39331e-57	Tumor cell
Cav11	1.2894e-67	0.924849	0.397	0.214	1.8254e-63	Tumor cell
1110038B12Rik	2.22864e-42	0.918412	0.278	0.152	3.15508e-38	Tumor cell
Ngfr1	6.30061e-45	0.899359	0.286	0.154	8.91978e-41	Tumor cell
Esd1	3.6963e-86	0.880728	0.574	0.358	5.23285e-82	Tumor cell
Eif3m1	1.09349e-47	0.876041	0.317	0.174	1.54806e-43	Tumor cell
Rps201	2.4786e-184	0.871518	0.893	0.699	3.50896e-180	Tumor cell
S100a111	3.50002e-196	0.869207	0.922	0.756	4.95498e-192	Tumor cell
Rps251	6.01329e-146	0.85596	0.813	0.567	8.51301e-142	Tumor cell
Rpl371	1.75461e-241	0.850668	0.962	0.793	2.484e-237	Tumor cell
Prkg21	1.40549e-36	0.848306	0.258	0.143	1.98975e-32	Tumor cell
Rps15a2	8.0587e-187	0.841795	0.906	0.712	1.14087e-182	Tumor cell
Wbp51	1.28107e-47	0.841471	0.376	0.222	1.81361e-43	Tumor cell
Ndufb91	2.41905e-80	0.834446	0.567	0.352	3.42465e-76	Tumor cell
2410006H16Rik2	3.21146e-85	0.833921	0.601	0.376	4.54646e-81	Tumor cell
Fkbp5	1.4334e-51	0.827971	0.361	0.205	2.02926e-47	Tumor cell
Rpl91	7.90649e-180	0.823051	0.901	0.693	1.11932e-175	Tumor cell
Anxa21	6.76925e-164	0.818782	0.922	0.771	9.58323e-160	Tumor cell
Lgals71	6.42731e-31	0.814875	0.259	0.152	9.09914e-27	Tumor cell
Rpl36a1	9.97623e-133	0.807591	0.81	0.576	1.41233e-128	Tumor cell
Dut3	3.65084e-38	0.806751	0.316	0.187	5.16849e-34	Tumor cell
Mif1	8.40921e-113	0.801784	0.793	0.616	1.19049e-108	Tumor cell
Rps271	1.19993e-288	0.799588	0.995	0.927	1.69875e-284	Tumor cell
Cox6c1	6.97583e-113	0.778719	0.786	0.575	9.87569e-109	Tumor cell
Lgals12	8.98855e-253	0.769977	0.985	0.875	1.27251e-248	Tumor cell
Rps132	1.62336e-93	0.764187	0.692	0.464	2.2982e-89	Tumor cell
Cd91	7.95932e-72	0.761978	0.607	0.405	1.1268e-67	Tumor cell
Rps91	1.06216e-213	0.758093	0.964	0.843	1.5037e-209	Tumor cell
Sh3glb1	2.9999e-41	0.742443	0.385	0.24	4.24696e-37	Tumor cell
B2m2	6.22723e-259	0.740927	0.993	0.938	8.8159e-255	Tumor cell
Dap2	2.5418e-43	0.734521	0.423	0.274	3.59842e-39	Tumor cell
Cnbp1	8.7767e-49	0.730997	0.464	0.302	1.24252e-44	Tumor cell
Cox7a2l	2.75926e-27	0.726873	0.284	0.18	3.90628e-23	Tumor cell
Eif4ebp11	6.78148e-58	0.726093	0.581	0.408	9.60054e-54	Tumor cell
Tpi11	1.83363e-59	0.721859	0.589	0.413	2.59587e-55	Tumor cell
Higd1a	1.69346e-26	0.720844	0.265	0.165	2.39743e-22	Tumor cell
Rps121	3.23604e-105	0.716763	0.81	0.608	4.58126e-101	Tumor cell
Gas52	4.79331e-112	0.710679	0.829	0.609	6.78589e-108	Tumor cell
Cox7b1	8.97709e-55	0.708849	0.548	0.372	1.27089e-50	Tumor cell
Myl12a1	3.22132e-103	0.703184	0.805	0.617	4.56043e-99	Tumor cell
Sep152	2.19434e-87	0.693193	0.767	0.579	3.10653e-83	Tumor cell
Eef1b22	3.73251e-75	0.686791	0.679	0.471	5.28412e-71	Tumor cell
Paip21	2.41053e-31	0.684285	0.317	0.195	3.41259e-27	Tumor cell
Rps52	1.06644e-134	0.683159	0.9	0.726	1.50976e-130	Tumor cell
Rpl222	1.54898e-94	0.682976	0.812	0.634	2.19289e-90	Tumor cell
Uqcrh2	2.08147e-43	0.679698	0.454	0.298	2.94674e-39	Tumor cell
Rps242	2.1961e-119	0.676294	0.865	0.679	3.10901e-115	Tumor cell
Rpl273	1.40027e-148	0.674954	0.92	0.752	1.98237e-144	Tumor cell
Rps172	1.151e-49	0.674584	0.54	0.369	1.62948e-45	Tumor cell
Mtdh	2.87267e-22	0.674382	0.288	0.192	4.06684e-18	Tumor cell
Plac84	1.10587e-51	0.671048	0.415	0.244	1.56558e-47	Tumor cell
Cyb5r31	2.42973e-30	0.669669	0.362	0.24	3.43977e-26	Tumor cell
Rps212	1.87063e-130	0.66731	0.902	0.725	2.64825e-126	Tumor cell
Rpl37a1	1.91461e-90	0.664663	0.791	0.594	2.71052e-86	Tumor cell
Rpl232	3.71583e-66	0.659691	0.678	0.488	5.26051e-62	Tumor cell
Rnh1	2.20127e-25	0.642269	0.316	0.206	3.11633e-21	Tumor cell
Rpl182	1.25386e-93	0.637013	0.831	0.639	1.77509e-89	Tumor cell
Rpl27a2	5.52552e-37	0.63512	0.49	0.344	7.82248e-33	Tumor cell
Sgk1	7.47574e-23	0.633687	0.26	0.166	1.05834e-18	Tumor cell
Pebp12	2.29041e-28	0.633296	0.325	0.212	3.24254e-24	Tumor cell
Ndufb32	1.83094e-26	0.630736	0.312	0.201	2.59206e-22	Tumor cell
Rpl18a3	1.3121e-125	0.629488	0.935	0.786	1.85754e-121	Tumor cell
Rab2a	2.38467e-22	0.628448	0.298	0.2	3.37598e-18	Tumor cell
Chchd21	5.80653e-42	0.628314	0.528	0.375	8.2203e-38	Tumor cell
Btf31	5.68828e-31	0.626641	0.418	0.287	8.0529e-27	Tumor cell
Ndufa81	1.07068e-22	0.623561	0.3	0.2	1.51575e-18	Tumor cell
Rpl342	2.42912e-135	0.623338	0.941	0.797	3.43891e-131	Tumor cell
Lgals31	5.83062e-89	0.617491	0.848	0.673	8.25441e-85	Tumor cell
Rps71	6.00573e-75	0.612801	0.792	0.623	8.50231e-71	Tumor cell
Igfbp61	4.54743e-18	0.611645	0.253	0.171	6.4378e-14	Tumor cell
Ngfrap12	3.64399e-22	0.608516	0.293	0.196	5.15879e-18	Tumor cell
Psmb11	6.25785e-44	0.605272	0.559	0.399	8.85924e-40	Tumor cell
Rps291	6.91588e-157	0.598621	0.975	0.887	9.79081e-153	Tumor cell
Shfm11	8.07628e-110	0.59754	0.893	0.752	1.14336e-105	Tumor cell
Rpl82	4.01795e-80	0.592009	0.835	0.659	5.68821e-76	Tumor cell
Rplp11	6.33932e-127	0.591852	0.948	0.83	8.97458e-123	Tumor cell
Tmem50a	9.99111e-21	0.590684	0.313	0.215	1.41444e-16	Tumor cell
Pfdn12	8.30697e-29	0.590477	0.377	0.251	1.17602e-24	Tumor cell
Rps32	1.09562e-100	0.588161	0.888	0.738	1.55106e-96	Tumor cell
Rpl111	3.28701e-94	0.583765	0.881	0.741	4.65342e-90	Tumor cell
Psma22	3.31794e-32	0.574871	0.474	0.338	4.6972e-28	Tumor cell
Rbm8a1	1.47613e-31	0.570471	0.45	0.315	2.08976e-27	Tumor cell
Eny21	1.89452e-21	0.56968	0.32	0.22	2.68207e-17	Tumor cell
Ndufc22	6.94821e-20	0.563598	0.273	0.182	9.83657e-16	Tumor cell
Anxa31	9.73583e-27	0.555444	0.401	0.277	1.3783e-22	Tumor cell
Tnfrsf12a2	7.4711e-30	0.553117	0.418	0.284	1.05768e-25	Tumor cell
Zcrb11	1.08565e-16	0.550453	0.279	0.196	1.53696e-12	Tumor cell
Tbca1	1.24576e-29	0.541995	0.458	0.323	1.76362e-25	Tumor cell
Psma11	3.13503e-19	0.53915	0.309	0.216	4.43827e-15	Tumor cell
Tpm12	2.88544e-21	0.537432	0.282	0.185	4.08492e-17	Tumor cell
Tmem59	4.64041e-15	0.536115	0.25	0.175	6.56943e-11	Tumor cell
Cetn31	7.88487e-19	0.53415	0.275	0.186	1.11626e-14	Tumor cell
Rpl412	9.47226e-116	0.532496	0.965	0.872	1.34099e-111	Tumor cell
Pcolce1	1.22812e-21	0.53158	0.34	0.236	1.73865e-17	Tumor cell
Arl6ip5	2.39205e-15	0.53021	0.253	0.176	3.38642e-11	Tumor cell
Sri2	2.51143e-38	0.529495	0.603	0.457	3.55543e-34	Tumor cell
Ndufa21	4.70309e-26	0.527303	0.463	0.34	6.65817e-22	Tumor cell
Eif3k2	8.61812e-24	0.525423	0.412	0.298	1.22007e-19	Tumor cell
Cd631	1.53699e-88	0.522069	0.912	0.764	2.17592e-84	Tumor cell
Hint11	3.34238e-41	0.520958	0.64	0.486	4.73181e-37	Tumor cell
Park73	6.35743e-28	0.520546	0.462	0.329	9.00021e-24	Tumor cell
Dynlrb11	1.27821e-27	0.52054	0.472	0.345	1.80956e-23	Tumor cell
Ube2b	1.71101e-15	0.52021	0.25	0.171	2.42228e-11	Tumor cell
Cox4i12	1.02284e-44	0.517623	0.683	0.525	1.44803e-40	Tumor cell
Rps193	1.50944e-119	0.512892	0.969	0.875	2.13692e-115	Tumor cell
Rpl71	2.58248e-61	0.508887	0.799	0.64	3.65602e-57	Tumor cell
Cstb1	2.47322e-48	0.503326	0.748	0.609	3.50133e-44	Tumor cell
Txndc171	6.38597e-18	0.502416	0.322	0.229	9.04061e-14	Tumor cell
Npm13	6.01493e-69	0.501885	0.835	0.663	8.51534e-65	Tumor cell
Rpl62	1.62916e-35	0.499696	0.591	0.438	2.3064e-31	Tumor cell
Smim14	2.97895e-15	0.497816	0.268	0.187	4.2173e-11	Tumor cell
Pkm	9.48985e-43	0.495839	0.703	0.569	1.34348e-38	Tumor cell
Rpl363	1.88449e-56	0.488841	0.787	0.618	2.66787e-52	Tumor cell
Srp191	3.21192e-14	0.4884	0.253	0.177	4.54712e-10	Tumor cell
Snrpb21	1.74797e-15	0.481649	0.298	0.215	2.4746e-11	Tumor cell
Pfdn5	6.28443e-19	0.48161	0.376	0.277	8.89687e-15	Tumor cell
Eif3e2	6.26711e-21	0.479126	0.426	0.318	8.87234e-17	Tumor cell
Rpl382	3.32478e-42	0.477698	0.704	0.563	4.70689e-38	Tumor cell
Eif3h1	6.47008e-19	0.476875	0.4	0.297	9.15969e-15	Tumor cell
Rpl143	5.6755e-85	0.471223	0.937	0.847	8.0348e-81	Tumor cell
Swi51	7.53113e-23	0.470151	0.476	0.357	1.06618e-18	Tumor cell
Ndufa71	2.01415e-24	0.469372	0.539	0.421	2.85143e-20	Tumor cell
Anxa11	4.35639e-60	0.467883	0.732	0.539	6.16734e-56	Tumor cell
Rps102	8.95861e-41	0.466778	0.686	0.542	1.26827e-36	Tumor cell
Bsg	9.56953e-18	0.460701	0.445	0.347	1.35476e-13	Tumor cell
Cnih42	4.581e-26	0.459522	0.55	0.421	6.48533e-22	Tumor cell
Ndufa6	3.01945e-21	0.452667	0.472	0.361	4.27464e-17	Tumor cell
Rps27l1	6.25438e-37	0.451979	0.693	0.561	8.85433e-33	Tumor cell
Ier3ip11	1.6651e-15	0.449693	0.289	0.205	2.35728e-11	Tumor cell
Tmem1671	2.60069e-11	0.442363	0.267	0.199	3.6818e-07	Tumor cell
Rpl312	6.30832e-33	0.434534	0.702	0.585	8.93069e-29	Tumor cell
Cox6b11	2.70204e-35	0.430326	0.685	0.563	3.82528e-31	Tumor cell
Rpl39l2	4.63705e-22	0.427721	0.4	0.285	6.56467e-18	Tumor cell
Anxa52	5.60155e-18	0.427313	0.456	0.356	7.93012e-14	Tumor cell
Atp5f11	1.02309e-19	0.426052	0.418	0.305	1.44839e-15	Tumor cell
1810037I17Rik1	9.28682e-33	0.424034	0.663	0.526	1.31473e-28	Tumor cell
Brk11	2.60762e-10	0.423564	0.271	0.206	3.69161e-06	Tumor cell
Ndufb42	5.97381e-11	0.422102	0.253	0.188	8.45712e-07	Tumor cell
Srp141	1.79075e-15	0.420002	0.359	0.266	2.53517e-11	Tumor cell
Tm4sf12	1.40968e-20	0.418387	0.396	0.282	1.99569e-16	Tumor cell
Ubb	1.47097e-78	0.417795	0.976	0.919	2.08245e-74	Tumor cell
Ndufa14	2.76265e-20	0.416873	0.453	0.339	3.91109e-16	Tumor cell
Oaz12	2.00032e-22	0.413754	0.507	0.389	2.83186e-18	Tumor cell
Rplp02	1.81193e-62	0.412046	0.909	0.789	2.56514e-58	Tumor cell
Cox142	4.05325e-14	0.411295	0.34	0.256	5.73818e-10	Tumor cell
Tspo1	1.1718e-25	0.405727	0.647	0.539	1.65892e-21	Tumor cell
Atp5c12	1.2105e-15	0.402683	0.416	0.321	1.71371e-11	Tumor cell
Ost41	6.48212e-13	0.400842	0.329	0.248	9.17673e-09	Tumor cell
Sec621	1.46121e-11	0.397385	0.285	0.213	2.06864e-07	Tumor cell
Rps213	2.29277e-48	0.397116	0.847	0.714	3.24588e-44	Tumor cell
Snrpf3	1.91482e-25	0.395698	0.552	0.422	2.71081e-21	Tumor cell
Gm20003	2.04221e-14	0.392901	0.392	0.302	2.89115e-10	Tumor cell
Rps183	8.08191e-41	0.392204	0.777	0.625	1.14416e-36	Tumor cell
Rplp23	1.63792e-42	0.391798	0.833	0.69	2.31881e-38	Tumor cell
Rps282	1.33721e-53	0.391608	0.898	0.793	1.89309e-49	Tumor cell
Rps163	1.77266e-24	0.384836	0.553	0.424	2.50956e-20	Tumor cell
Myeov21	7.48254e-13	0.38364	0.319	0.236	1.0593e-08	Tumor cell
Sepw11	1.42468e-16	0.380834	0.461	0.356	2.01692e-12	Tumor cell
Eif3i2	2.6225e-12	0.372136	0.32	0.24	3.71267e-08	Tumor cell
Fkbp1a2	1.31015e-12	0.366364	0.422	0.337	1.85478e-08	Tumor cell
Cox6a12	6.92098e-18	0.366217	0.497	0.393	9.79803e-14	Tumor cell
U2af12	3.67263e-09	0.358886	0.268	0.206	5.19934e-05	Tumor cell
Rpl42	1.55403e-34	0.357939	0.833	0.71	2.20003e-30	Tumor cell
Rps82	8.05148e-29	0.35692	0.747	0.629	1.13985e-24	Tumor cell
Hmgn12	2.274e-09	0.356803	0.297	0.232	3.21931e-05	Tumor cell
Atp5j21	6.74968e-16	0.354904	0.495	0.398	9.55552e-12	Tumor cell
Dnaja11	1.83601e-08	0.354429	0.341	0.279	0.000259924	Tumor cell
Cacybp2	1.54749e-13	0.352591	0.306	0.222	2.19078e-09	Tumor cell
Txn11	1.03112e-31	0.352502	0.782	0.696	1.45975e-27	Tumor cell
Mrpl332	2.30488e-13	0.348691	0.436	0.347	3.26301e-09	Tumor cell
Cxcl12	2.83352e-21	0.347741	0.353	0.246	4.01141e-17	Tumor cell
Med281	4.08595e-10	0.345139	0.302	0.233	5.78448e-06	Tumor cell
Emp3	1.44595e-11	0.343342	0.515	0.437	2.04703e-07	Tumor cell
Rpl281	7.33111e-10	0.33961	0.36	0.287	1.03786e-05	Tumor cell
Spcs11	3.77449e-09	0.325872	0.329	0.26	5.34355e-05	Tumor cell
Rps231	2.33228e-22	0.321586	0.663	0.537	3.30181e-18	Tumor cell
Dpy302	1.70416e-07	0.32002	0.268	0.212	0.00241258	Tumor cell
Psma62	3.921e-09	0.318236	0.273	0.209	5.55096e-05	Tumor cell
Prdx21	3.85271e-09	0.313826	0.251	0.188	5.45428e-05	Tumor cell
Naca2	8.40628e-12	0.307669	0.455	0.366	1.19008e-07	Tumor cell
Minos12	1.09359e-11	0.306367	0.48	0.396	1.54819e-07	Tumor cell
Prelid1	8.92076e-08	0.305474	0.297	0.236	0.00126291	Tumor cell
Cct52	5.68574e-09	0.304782	0.292	0.227	8.04931e-05	Tumor cell
Cct81	2.68099e-08	0.302669	0.337	0.272	0.000379547	Tumor cell
0610009D07Rik2	6.31918e-06	0.302486	0.262	0.213	0.0894606	Tumor cell
Zfp7062	5.22957e-08	0.301041	0.348	0.284	0.000740351	Tumor cell
Rpl172	3.63086e-17	0.299566	0.673	0.579	5.14021e-13	Tumor cell
Cdkn1a2	7.13483e-13	0.294961	0.403	0.311	1.01008e-08	Tumor cell
Fth11	7.2931e-85	0.293776	0.997	0.958	1.03248e-80	Tumor cell
Rps142	4.30276e-24	0.293032	0.812	0.708	6.09142e-20	Tumor cell
Rpl13a3	2.05744e-20	0.292954	0.709	0.603	2.91271e-16	Tumor cell
Bcap312	1.44584e-06	0.290895	0.284	0.233	0.0204688	Tumor cell
Eif2s22	1.73869e-15	0.290718	0.645	0.56	2.46146e-11	Tumor cell
Rps4x1	5.25428e-14	0.277277	0.564	0.463	7.43849e-10	Tumor cell
D4Wsu53e1	2.28547e-06	0.27119	0.322	0.269	0.0323554	Tumor cell
Uqcrb2	5.12072e-07	0.269169	0.343	0.284	0.0072494	Tumor cell
Prdx62	3.8642e-08	0.265682	0.315	0.251	0.000547054	Tumor cell
Edf12	4.53763e-08	0.256725	0.314	0.249	0.000642392	Tumor cell
Rps113	7.01795e-12	0.254157	0.605	0.515	9.93531e-08	Tumor cell
Rps153	1.0965e-10	0.25213	0.548	0.469	1.55232e-06	Tumor cell
Trmt1122	7.14949e-06	0.251018	0.285	0.233	0.101215	Tumor cell

## Sheet: Primer sequences
Supplementary Table 4
qPCR primer sequences in this research
	human_PGK1_F	TGGACGTTAAAGGGAAGCGG
	human_PGK1_R	GCTCATAAGGACTACCGACTTGG
	human_LDHA_F	ATGGCAACTCTAAAGGATCAGC
	human_LDHA_R	CCAACCCCAACAACTGTAATCT
	human_SLC2A1_F	GGCCAAGAGTGTGCTAAAGAA
	human_SLC2A1_R	ACAGCGTTGATGCCAGACAG
	human_P4HA1-F	CAGCCAAAGCTCTGTTACGT
	human_P4HA1-R	CATCCACAGTTCCGTATGGT
	human_ACTIN-F	GATCATTGCTCCTCCTGAGC
	human_ACTIN-R	ACTCCTGCTTGCTGATCCAC
	mouse_PGK1-F	GGCCTGATGGTGTTCCCATG
	mouse_PGK1-R	ATGACAGTCCCAGCCGCT
	mouse_LDHA-F	CTGGGAGAACATGGCGACTC
	mouse_LDHA-R	GCACTGTCCACCACCTGC
	mouse_SLC2A1-F	CTCATCGCTGTGGTGCTGC
	mouse_SLC2A1-R	ACAGCGACACCACAGTGAAG
	mouse_P4HA1-F	GGCGACCAATCTGATCAGAA
	mouse_P4HA1-R	ACTTAGGATTCCGGTTCCCA
	mouse_ACTIN-F	GGCTGTATTCCCCTCCATCG
	mouse_ACTIN-R	CCAGTTGGTAACAATGCCATGT
ChIP qPCR primer sequences in this research
	P4HA1-P1-F	GACTCCCGGGTGGGTGGG
	P4HA1-P1-R	CCTGCTGGCAGTGCGACT
	P4HA1-P2-F	AATCCTACAGGAACCCGG
	P4HA1-P2-R	CCCACCCACCCGGGAGTC
	P4HA1-P3-F	AAAGTATGCGGGTGGGAG
	P4HA1-P3-R	TATCCGGGGTGACTGTCG
	P4HA1-P4-F	AACATCCTGGTACACCCC
	P4HA1-P4-R	AGGCTTGCTGTGAGAAAC
